# Supplementary material for: 5-(Pyridinium-3-yl)tetra­zol-1-ide hexa­aqua­magnesium dichloride
Source: Acta Crystallogr Sect E Struct Rep Online. 2011 Jan 15;67(Pt 2):m171. doi: 10.1107/S160053681005419X (PMC3051589; doi:10.1107/S160053681005419X)
Supplement: Supplementary file 2 [file e-67-0m171-Isup2.hkl]

# 
# h,k,l, Fc-squared, Fo-squared, sigma(Fo-squared) and status flag 
# 
data_I
_shelx_title ' 1 in P-1' 
_shelx_refln_list_code          4 
_shelx_F_calc_maximum       70.87 
_exptl_crystal_F_000       258.00 
_reflns_d_resolution_high  0.7701 
 
loop_ 
 _symmetry_equiv_pos_as_xyz 
 'x, y, z' 
 '-x, -y, -z' 
 
_cell_length_a     7.4354 
_cell_length_b     8.4232 
_cell_length_c     9.5817 
_cell_angle_alpha  94.063 
_cell_angle_beta   90.711 
_cell_angle_gamma 110.672 
 
_shelx_F_squared_multiplier     1.000 
 
loop_ 
 _refln_index_h 
 _refln_index_k 
 _refln_index_l 
 _refln_F_squared_calc 
 _refln_F_squared_meas 
 _refln_F_squared_sigma 
 _refln_observed_status 
   2   0   0     1968.68     2026.72     22.16 o 
   3   0   0      137.32      137.64      2.47 o 
   4   0   0      188.09      204.06      3.61 o 
   5   0   0      193.78      203.57      8.02 o 
   6   0   0       27.37       30.62      2.08 o 
   7   0   0        0.16        1.01      0.67 o 
   8   0   0       10.31       11.57      3.10 o 
   9   0   0       12.37       14.40      2.28 o 
  -9   1   0        7.16        6.81      2.24 o 
  -8   1   0       45.52       45.62      3.25 o 
  -7   1   0       10.58       10.55      1.52 o 
  -6   1   0       23.43       19.26      1.43 o 
  -5   1   0      251.69      247.43      4.75 o 
  -4   1   0       58.43       63.27      2.28 o 
  -3   1   0      707.84      714.08      8.62 o 
  -2   1   0      362.68      345.61      8.04 o 
  -1   1   0      529.19      504.44      2.75 o 
   1   1   0     3977.96     3746.99     35.21 o 
   2   1   0       65.60       58.92      0.99 o 
   3   1   0       11.16        8.22      0.48 o 
   4   1   0       11.56       11.23      0.96 o 
   5   1   0       40.63       42.92      1.50 o 
   6   1   0       69.32       68.02      2.31 o 
   7   1   0       10.39       12.45      1.10 o 
   8   1   0       26.25       28.27      2.67 o 
  -9   2   0        9.68        8.04      1.90 o 
  -8   2   0        0.19       -0.24      0.93 o 
  -7   2   0      146.58      141.29      5.31 o 
  -6   2   0        4.57        5.47      0.50 o 
  -5   2   0      188.41      187.69      3.88 o 
  -4   2   0     1528.08     1545.84     22.07 o 
  -3   2   0        2.25        2.51      0.26 o 
  -1   2   0     2578.24     2575.87     33.28 o 
   0   2   0     1057.08     1099.71     23.90 o 
   1   2   0      361.76      381.13      3.73 o 
   2   2   0       94.44       76.67      1.28 o 
   3   2   0      955.30      987.90     15.44 o 
   4   2   0      155.63      163.69      3.54 o 
   5   2   0        7.89        8.61      0.82 o 
   6   2   0        9.37        9.63      1.05 o 
   7   2   0        3.64        5.17      0.99 o 
   8   2   0        2.63        2.71      2.21 o 
  -9   3   0        0.11       -1.00      1.23 o 
  -8   3   0        0.05       -0.01      1.55 o 
  -7   3   0        6.55        8.19      2.17 o 
  -6   3   0      128.26      118.29      2.61 o 
  -5   3   0      338.39      331.97      9.03 o 
  -4   3   0       42.80       38.92      1.01 o 
  -3   3   0      174.00      183.60      2.81 o 
  -2   3   0       10.57        5.58      0.67 o 
  -1   3   0     3117.88     3030.35     49.06 o 
   0   3   0      306.89      324.85      5.78 o 
   1   3   0      112.43       87.84      2.01 o 
   2   3   0      108.94      111.14      1.79 o 
   3   3   0      307.39      301.78      5.34 o 
   4   3   0      129.11      121.59      4.03 o 
   5   3   0        0.52       -0.16      0.89 o 
   6   3   0        7.22        9.54      1.08 o 
   7   3   0       32.29       29.86      3.36 o 
  -9   4   0       13.78       10.45      3.02 o 
  -8   4   0       15.33       21.31      4.87 o 
  -7   4   0        0.06        0.32      0.81 o 
  -6   4   0      113.01      111.77      6.90 o 
  -5   4   0       18.43       17.89      1.49 o 
  -4   4   0     2901.43     3055.73     50.72 o 
  -3   4   0      440.40      458.47      7.09 o 
  -2   4   0       13.87       14.80      0.90 o 
  -1   4   0       54.13       46.88      0.78 o 
   0   4   0      178.84      182.70      4.12 o 
   1   4   0       52.38       63.47      1.96 o 
   2   4   0     1086.75     1068.94     18.33 o 
   3   4   0        0.61        0.40      0.56 o 
   4   4   0       11.89       11.62      1.29 o 
   5   4   0      228.20      228.95      8.48 o 
   6   4   0       55.21       62.37      4.52 o 
   7   4   0       37.92       46.47      5.47 o 
  -9   5   0        1.47        1.84      1.23 o 
  -8   5   0        2.24        4.69      2.83 o 
  -7   5   0        1.96        3.95      2.29 o 
  -6   5   0       11.91        9.60      1.24 o 
  -5   5   0      122.58      124.72      3.00 o 
  -4   5   0       96.21      100.36      2.31 o 
  -3   5   0     1689.05     1678.74     27.94 o 
  -2   5   0       96.27       98.49      2.76 o 
  -1   5   0        1.33        0.94      0.18 o 
   0   5   0      154.84      132.98      6.40 o 
   1   5   0        7.51        8.38      2.21 o 
   2   5   0        9.04        9.84      1.57 o 
   3   5   0      103.69      104.30      4.43 o 
   4   5   0       13.11       15.05      1.86 o 
   5   5   0        0.10       -0.02      0.91 o 
   6   5   0       15.39       18.04      2.64 o 
  -9   6   0        5.34        6.34      2.61 o 
  -8   6   0       45.89       54.64      4.67 o 
  -7   6   0        0.33        0.55      0.90 o 
  -6   6   0      415.41      398.72     12.62 o 
  -5   6   0      302.97      294.14      6.35 o 
  -4   6   0       76.67       74.78      2.07 o 
  -3   6   0       58.23       60.77      1.63 o 
  -2   6   0      397.65      384.60      6.48 o 
  -1   6   0      258.23      252.96      7.09 o 
   0   6   0       43.70       45.70      2.41 o 
   1   6   0      317.78      276.22     26.43 o 
   2   6   0        0.06        0.49      1.08 o 
   3   6   0      127.45      129.65      5.72 o 
   4   6   0        1.00       -0.97      1.11 o 
   5   6   0      103.62      119.36      6.36 o 
  -9   7   0        2.89        7.91      2.74 o 
  -8   7   0        4.59        6.17      1.69 o 
  -7   7   0       76.56       76.64      6.32 o 
  -6   7   0        6.65        7.37      0.86 o 
  -5   7   0       78.65       72.19      2.33 o 
  -4   7   0       65.64       68.24      2.19 o 
  -3   7   0       47.37       42.48      3.12 o 
  -2   7   0        3.03        3.50      1.40 o 
  -1   7   0      194.51      200.43      6.50 o 
   0   7   0       20.60       22.23      1.91 o 
   1   7   0       44.39       46.96      5.11 o 
   2   7   0        1.34        1.64      1.12 o 
   3   7   0       21.25       22.20      2.36 o 
   4   7   0       10.33       12.86      2.11 o 
  -8   8   0      109.62       92.28      9.20 o 
  -7   8   0       29.89       27.38      2.51 o 
  -6   8   0       16.35       17.99      2.36 o 
  -5   8   0        9.52        9.41      1.00 o 
  -4   8   0       29.89       33.81      3.20 o 
  -3   8   0        8.43        9.42      2.33 o 
  -2   8   0       95.45      102.90      4.54 o 
  -1   8   0       59.80       55.44      3.21 o 
   0   8   0       15.89       15.14      4.04 o 
   1   8   0       68.25       73.36      4.09 o 
   2   8   0        1.35        0.05      1.00 o 
   3   8   0       24.92       31.81      3.30 o 
  -7   9   0       28.06       23.15      2.38 o 
  -6   9   0        0.00        0.71      0.86 o 
  -5   9   0        2.51        5.40      1.31 o 
  -4   9   0        0.20        4.00      2.27 o 
  -3   9   0       53.13       53.35      3.37 o 
  -2   9   0       16.41       17.73      4.19 o 
  -1   9   0       40.70       41.06      3.62 o 
   0   9   0        8.74        6.82      1.69 o 
   1   9   0        1.16        2.14      2.03 o 
   2   9   0       79.04       81.42      5.50 o 
  -6  10   0       19.93       18.24      3.48 o 
  -5  10   0        3.67        0.85      1.81 o 
  -4  10   0       13.52       15.05      3.30 o 
  -3  10   0       54.04       59.10      4.08 o 
  -2  10   0        0.28        3.45      1.54 o 
  -1  10   0        3.72        4.86      2.73 o 
   0  10   0       21.14       17.24      3.38 o 
   0 -10   1       94.66       92.12      5.80 o 
   1 -10   1        0.31        0.31      1.17 o 
   2 -10   1        0.24        1.41      1.29 o 
   3 -10   1       18.00       22.16      2.50 o 
   4 -10   1        6.80        2.99      1.27 o 
   5 -10   1        6.56        7.80      2.45 o 
   6 -10   1        5.17       10.22      2.83 o 
  -2  -9   1       14.85       18.72      2.67 o 
  -1  -9   1        0.15        0.17      1.15 o 
   0  -9   1       17.28       16.34      2.57 o 
   1  -9   1      314.48      334.29     13.05 o 
   2  -9   1       51.90       50.06      3.35 o 
   3  -9   1       12.96       16.52      2.74 o 
   4  -9   1       36.18       35.71      4.27 o 
   5  -9   1       15.96       18.51      1.80 o 
   6  -9   1       20.10       16.29      1.89 o 
   7  -9   1        2.77        5.32      1.41 o 
  -3  -8   1       28.22       29.64      5.95 o 
  -2  -8   1       48.64       50.61      3.52 o 
  -1  -8   1       69.75       72.49      5.20 o 
   0  -8   1       11.62        9.48      3.27 o 
   1  -8   1        8.32       12.70      2.06 o 
   2  -8   1        2.62        4.51      1.12 o 
   3  -8   1       62.65       61.55      3.04 o 
   4  -8   1        7.41        8.55      1.80 o 
   5  -8   1        1.02        2.45      1.29 o 
   6  -8   1        6.47       13.57      1.65 o 
   7  -8   1       13.77        9.50      1.54 o 
   8  -8   1        5.20        9.30      5.41 o 
  -4  -7   1        4.39        3.09      1.52 o 
  -3  -7   1       32.09       38.59      3.00 o 
  -2  -7   1       13.29       15.16      1.88 o 
  -1  -7   1      280.44      281.74      9.73 o 
   0  -7   1      338.26      339.53     12.00 o 
   1  -7   1       11.02       10.44      1.81 o 
   2  -7   1      128.75      136.32      4.72 o 
   3  -7   1        5.23        6.31      0.73 o 
   4  -7   1      242.10      241.02      5.62 o 
   5  -7   1        1.50        0.89      0.53 o 
   6  -7   1       13.54       12.90      2.74 o 
   7  -7   1        4.05        4.76      1.31 o 
   8  -7   1        6.47        7.02      1.75 o 
   9  -7   1        0.38        2.95      1.61 o 
  -5  -6   1        0.19       -1.21      1.29 o 
  -4  -6   1       54.56       59.26      3.77 o 
  -3  -6   1       97.21      103.87      4.90 o 
  -2  -6   1       37.20       42.28      2.48 o 
  -1  -6   1       81.29       84.97      4.26 o 
   0  -6   1       20.23       22.94      3.43 o 
   1  -6   1       51.77       55.93      2.34 o 
   2  -6   1      267.40      259.66      7.06 o 
   3  -6   1      102.43      106.11      2.47 o 
   4  -6   1        8.15        9.52      0.69 o 
   5  -6   1        2.18        3.09      0.57 o 
   6  -6   1      115.80      118.37      4.89 o 
   7  -6   1        0.25       -0.48      0.92 o 
   8  -6   1       14.77       20.28      2.38 o 
   9  -6   1        3.97        0.46      1.48 o 
  -6  -5   1        1.36        2.26      1.45 o 
  -5  -5   1       20.08       23.49      4.74 o 
  -4  -5   1       27.27       31.21      2.36 o 
  -3  -5   1      384.99      395.01     12.18 o 
  -2  -5   1      206.07      210.46     11.44 o 
  -1  -5   1      156.72      160.14      4.58 o 
   0  -5   1      694.02      696.92     16.27 o 
   1  -5   1       15.42       18.05      0.62 o 
   2  -5   1       18.41       18.47      0.62 o 
   3  -5   1      447.03      435.02      7.45 o 
   4  -5   1        1.16        2.75      0.47 o 
   5  -5   1       22.08       20.11      1.14 o 
   6  -5   1       37.51       40.83      4.03 o 
   7  -5   1       28.17       30.48      2.47 o 
   8  -5   1       19.34       21.45      2.32 o 
   9  -5   1       31.97       30.52      3.40 o 
  -7  -4   1        8.14        9.80      2.84 o 
  -6  -4   1        0.84        1.28      1.13 o 
  -5  -4   1       75.39       72.96      4.68 o 
  -4  -4   1       58.23       54.46      1.70 o 
  -3  -4   1       83.73       79.81      2.77 o 
  -2  -4   1      835.72      802.38     11.59 o 
  -1  -4   1      363.86      351.29     15.22 o 
   0  -4   1       45.49       40.11      2.40 o 
   1  -4   1      459.02      451.92      8.84 o 
   2  -4   1      451.76      432.82      6.22 o 
   3  -4   1       43.71       49.21      1.22 o 
   4  -4   1      187.45      208.74      3.59 o 
   5  -4   1       45.11       44.55      4.85 o 
   6  -4   1        2.57        4.59      1.08 o 
   7  -4   1        0.20       -0.78      1.16 o 
   8  -4   1        9.64       12.20      1.87 o 
   9  -4   1        2.02        5.27      2.29 o 
  -7  -3   1       75.37       76.74      5.82 o 
  -6  -3   1        2.94        2.31      0.79 o 
  -5  -3   1       94.43       98.16      2.85 o 
  -4  -3   1      838.75      814.76     15.67 o 
  -3  -3   1       18.38       16.37      1.10 o 
  -2  -3   1       77.40       81.57      1.49 o 
  -1  -3   1      320.27      307.19     14.21 o 
   0  -3   1      856.21      902.75     16.69 o 
   1  -3   1       12.21       11.96      1.14 o 
   2  -3   1      540.45      509.19      6.37 o 
   3  -3   1      226.68      241.61      3.30 o 
   4  -3   1      108.11       86.96      5.90 o 
   5  -3   1        2.43        4.61      0.88 o 
   6  -3   1      198.45      194.79     18.14 o 
   7  -3   1      115.81      115.18      6.36 o 
   8  -3   1        2.39        1.10      1.26 o 
   9  -3   1       31.69       37.70      5.95 o 
  -8  -2   1       22.17       27.29      4.12 o 
  -7  -2   1        1.69        3.44      1.45 o 
  -6  -2   1      179.45      174.20      4.76 o 
  -5  -2   1        1.50        4.63      2.37 o 
  -4  -2   1       16.81       14.90      0.88 o 
  -3  -2   1       37.10       33.90      0.96 o 
  -2  -2   1       78.88       62.54      1.14 o 
  -1  -2   1      773.08      810.49      8.72 o 
   0  -2   1        0.53        1.55      0.44 o 
   1  -2   1        0.19        2.74      0.34 o 
   2  -2   1      439.84      482.02     10.21 o 
   3  -2   1       50.08       52.09      1.76 o 
   4  -2   1      239.36      213.55      3.91 o 
   5  -2   1       17.63       15.95      0.49 o 
   6  -2   1        0.02       -0.22      0.74 o 
   7  -2   1       13.10       17.28      1.81 o 
   8  -2   1        0.56        2.49      1.29 o 
   9  -2   1        3.04        2.67      1.53 o 
  -8  -1   1       51.04       45.69      3.28 o 
  -7  -1   1       70.35       75.26      2.79 o 
  -6  -1   1      253.41      257.47      6.41 o 
  -5  -1   1      245.99      245.38      5.44 o 
  -4  -1   1      444.19      455.76      8.17 o 
  -3  -1   1      454.47      467.37      7.11 o 
  -2  -1   1     1287.43     1451.23     68.21 o 
  -1  -1   1      135.65      150.15      1.58 o 
   0  -1   1      461.11      471.35      2.87 o 
   1  -1   1     1235.09     1113.09      6.31 o 
   2  -1   1      410.89      434.20      8.16 o 
   3  -1   1      132.92      126.86      1.49 o 
   4  -1   1       10.98       12.86      1.73 o 
   5  -1   1     1078.67     1061.59     17.09 o 
   6  -1   1       40.15       35.23      2.18 o 
   7  -1   1       21.67       21.23      2.01 o 
   8  -1   1        0.02        1.13      2.42 o 
   9  -1   1        0.42        1.59      1.35 o 
  -9   0   1        3.79        5.50      1.89 o 
  -8   0   1       37.02       34.52      2.78 o 
  -7   0   1       20.53       17.11      2.02 o 
  -6   0   1       39.26       39.34      1.62 o 
  -5   0   1       28.27       30.32      1.57 o 
  -4   0   1        3.74        5.67      0.63 o 
  -3   0   1      210.89      207.29      3.24 o 
  -2   0   1       25.30       25.91      1.34 o 
  -1   0   1     1076.86      950.55     13.20 o 
   1   0   1      111.07      106.02      2.49 o 
   2   0   1      104.68      101.92      5.32 o 
   3   0   1     1483.34     1410.09     25.63 o 
   4   0   1      182.82      163.63      4.24 o 
   5   0   1        2.51        4.35      0.49 o 
   6   0   1      114.91      127.01      4.78 o 
   7   0   1       86.37       82.48      6.37 o 
   8   0   1       21.66       27.94      2.64 o 
  -9   1   1        1.07        1.93      1.55 o 
  -8   1   1       82.33       78.93      4.30 o 
  -7   1   1      130.42      129.80      3.66 o 
  -6   1   1        9.70       13.44      2.41 o 
  -5   1   1      570.69      570.21     10.38 o 
  -4   1   1      283.50      285.75      5.09 o 
  -3   1   1        1.38        3.17      0.51 o 
  -2   1   1     3797.64     3055.59    145.68 o 
  -1   1   1       56.54       62.50      2.20 o 
   0   1   1       66.64       86.15      2.42 o 
   1   1   1      225.35      218.87      2.33 o 
   2   1   1     1961.16     2008.14     25.40 o 
   3   1   1      625.45      667.34     10.01 o 
   4   1   1       10.64       11.10      0.96 o 
   5   1   1      109.98      105.21      3.38 o 
   6   1   1       15.24       16.91      1.19 o 
   7   1   1       33.53       34.09      2.60 o 
   8   1   1        0.49        1.84      1.22 o 
  -9   2   1        6.47        8.50      2.01 o 
  -8   2   1        2.08        5.39      1.73 o 
  -7   2   1        4.70        6.00      0.78 o 
  -6   2   1       68.00       66.91      1.91 o 
  -5   2   1        0.07        2.36      0.80 o 
  -4   2   1      125.97      115.70      7.76 o 
  -3   2   1       85.92       68.31      1.23 o 
  -2   2   1     5022.28     5121.05     63.50 o 
  -1   2   1      667.67      651.48     11.68 o 
   0   2   1      170.45      147.73      2.01 o 
   1   2   1      937.10      870.62      9.09 o 
   2   2   1      370.36      430.45      5.93 o 
   3   2   1      154.55      133.88      2.55 o 
   4   2   1      394.33      423.84      8.24 o 
   5   2   1       62.65       59.42      1.97 o 
   6   2   1      189.87      197.56      5.44 o 
   7   2   1       22.46       19.04      1.86 o 
   8   2   1        0.00       -1.18      1.98 o 
  -9   3   1       70.66       65.14      4.16 o 
  -8   3   1       10.09       14.33      4.43 o 
  -7   3   1       14.40       13.07      0.93 o 
  -6   3   1       32.99       31.22      1.32 o 
  -5   3   1       45.05       40.09      1.92 o 
  -4   3   1      447.75      454.99      7.46 o 
  -3   3   1      838.07      891.38     16.95 o 
  -2   3   1     1198.01     1171.69     19.04 o 
  -1   3   1      226.68      228.54      4.08 o 
   0   3   1     1020.26     1139.10     10.06 o 
   1   3   1     1949.07     1949.50     20.44 o 
   2   3   1        4.48        6.17      0.37 o 
   3   3   1      169.33      165.26      3.23 o 
   4   3   1        0.08        1.25      0.53 o 
   5   3   1        1.20        1.88      0.61 o 
   6   3   1       14.22       14.47      1.22 o 
   7   3   1       40.48       51.01      5.52 o 
  -9   4   1        2.83        4.22      2.74 o 
  -8   4   1        3.68        2.10      1.14 o 
  -7   4   1       73.06       74.97      4.94 o 
  -6   4   1        0.92        2.10      0.68 o 
  -5   4   1        0.66        0.80      0.75 o 
  -4   4   1      566.88      609.84     13.22 o 
  -3   4   1        3.69        5.51      0.74 o 
  -2   4   1      137.63      151.92      2.49 o 
  -1   4   1      308.67      283.77      3.74 o 
   0   4   1      199.10      231.37      5.13 o 
   1   4   1        5.93       10.16      1.60 o 
   2   4   1      726.91      697.26     10.62 o 
   3   4   1       54.27       49.31      1.33 o 
   4   4   1       65.34       65.66      2.64 o 
   5   4   1       34.96       36.92      3.07 o 
   6   4   1       15.75       13.21      4.11 o 
   7   4   1        0.03       -0.20      1.72 o 
  -9   5   1       17.86       20.78      5.56 o 
  -8   5   1        1.88        1.95      2.03 o 
  -7   5   1        7.04        9.36      2.19 o 
  -6   5   1      136.79      126.82      7.85 o 
  -5   5   1      133.85      143.62      3.58 o 
  -4   5   1       55.66       57.17      1.71 o 
  -3   5   1      173.24      164.11      3.20 o 
  -2   5   1       75.53       75.95      3.43 o 
  -1   5   1      586.75      579.76      7.38 o 
   0   5   1      652.47      632.45     15.05 o 
   1   5   1      457.66      451.62     12.05 o 
   2   5   1        2.61        3.14      0.96 o 
   3   5   1      136.81      128.68      5.02 o 
   4   5   1       68.59       78.23      4.00 o 
   5   5   1        1.97        3.46      1.36 o 
   6   5   1        2.83        3.18      1.56 o 
  -9   6   1        1.53        1.45      1.30 o 
  -8   6   1        4.93        7.25      1.59 o 
  -7   6   1        0.02       -0.30      0.84 o 
  -6   6   1      192.95      180.94      4.78 o 
  -5   6   1       12.79       14.75      1.02 o 
  -4   6   1        0.05       -0.24      0.51 o 
  -3   6   1       49.27       48.08      1.47 o 
  -2   6   1      285.93      283.76      5.02 o 
  -1   6   1      151.18      153.24      4.82 o 
   0   6   1       14.26       12.71      2.02 o 
   1   6   1       41.14       38.32      3.15 o 
   2   6   1      197.05      204.11      7.49 o 
   3   6   1        3.90        5.48      1.82 o 
   4   6   1       27.97       32.85      2.80 o 
   5   6   1        8.94        9.06      1.90 o 
  -9   7   1        0.00       -1.45      1.69 o 
  -8   7   1       11.66       14.61      2.99 o 
  -7   7   1       47.76       49.90      3.18 o 
  -6   7   1       45.52       49.15      2.02 o 
  -5   7   1        2.67        3.63      1.05 o 
  -4   7   1       29.43       31.03      2.22 o 
  -3   7   1      303.73      292.05      8.91 o 
  -2   7   1       63.84       62.76      2.96 o 
  -1   7   1       18.81       22.99      2.46 o 
   0   7   1      148.43      151.44      5.81 o 
   1   7   1       52.69       51.82      3.03 o 
   2   7   1        2.48        7.38      1.94 o 
   3   7   1       75.62       88.52      5.05 o 
   4   7   1        0.12       -0.90      1.35 o 
  -8   8   1       38.31       36.36      5.70 o 
  -7   8   1        6.03        6.47      1.51 o 
  -6   8   1       44.03       51.38      2.26 o 
  -5   8   1       98.59       97.37      3.20 o 
  -4   8   1       19.50       20.94      1.20 o 
  -3   8   1        2.64        4.52      1.18 o 
  -2   8   1      125.64      130.66      5.47 o 
  -1   8   1        3.08        5.43      1.31 o 
   0   8   1       40.90       47.05      6.29 o 
   1   8   1        2.10        3.84      3.20 o 
   2   8   1        8.22        7.44      1.74 o 
   3   8   1        0.01        1.29      1.40 o 
  -7   9   1        3.23        7.09      1.52 o 
  -6   9   1        0.86        4.53      2.99 o 
  -5   9   1        9.80        9.94      2.51 o 
  -4   9   1       84.87       77.86      4.13 o 
  -3   9   1        0.08        0.54      0.98 o 
  -2   9   1       17.24       16.36      2.05 o 
  -1   9   1       65.98       62.16      3.95 o 
   0   9   1        0.04       -0.81      1.19 o 
   1   9   1       27.66       33.01      6.23 o 
   2   9   1       19.36       17.83      2.70 o 
  -6  10   1       18.68       13.01      2.91 o 
  -5  10   1        0.43        1.11      1.30 o 
  -4  10   1        8.41       10.48      1.91 o 
  -3  10   1        4.48        4.64      1.59 o 
  -2  10   1       18.66       17.53      2.40 o 
  -1  10   1        1.01        3.59      2.81 o 
   0  10   1       26.36       28.11      4.83 o 
   0 -10   2       14.44       23.18      2.89 o 
   1 -10   2       33.05       35.00      3.72 o 
   2 -10   2        6.94        9.92      2.00 o 
   3 -10   2       15.69       16.45      3.83 o 
   4 -10   2        5.87        5.33      1.54 o 
   5 -10   2        2.42        4.43      2.11 o 
   6 -10   2       22.43       22.16      3.80 o 
  -2  -9   2       49.82       55.66      4.22 o 
  -1  -9   2       28.54       26.93      2.80 o 
   0  -9   2        7.58        8.05      1.73 o 
   1  -9   2        8.10       10.81      3.77 o 
   2  -9   2      312.27      325.77     12.66 o 
   3  -9   2        1.40        1.69      1.01 o 
   4  -9   2        0.07        0.60      0.94 o 
   5  -9   2        5.93        8.38      3.02 o 
   6  -9   2        0.00        0.07      1.12 o 
   7  -9   2        0.21        1.53      1.21 o 
  -3  -8   2       40.02       39.43      3.45 o 
  -2  -8   2        0.14       -0.33      2.25 o 
  -1  -8   2       10.91       15.23      1.96 o 
   0  -8   2       27.96       32.38      2.49 o 
   1  -8   2        6.66        5.46      1.27 o 
   2  -8   2        8.84       12.62      1.59 o 
   3  -8   2      100.48       98.67      7.98 o 
   4  -8   2       36.21       31.36      1.42 o 
   5  -8   2        0.48        1.34      0.59 o 
   6  -8   2       14.71       14.71      1.75 o 
   7  -8   2        0.76        0.79      1.08 o 
   8  -8   2        0.17        0.45      1.08 o 
  -4  -7   2       19.27       27.72      4.22 o 
  -3  -7   2        0.31       -0.56      1.06 o 
  -2  -7   2      171.60      162.69      6.67 o 
  -1  -7   2      136.18      128.93      5.33 o 
   0  -7   2      405.04      396.48     13.56 o 
   1  -7   2       30.03       34.99      2.01 o 
   2  -7   2        6.11        5.72      0.85 o 
   3  -7   2        7.96        8.14      0.70 o 
   4  -7   2       29.45       27.73      1.34 o 
   5  -7   2        0.86        0.94      0.48 o 
   6  -7   2       42.92       44.29      2.77 o 
   7  -7   2       29.05       29.07      5.08 o 
   8  -7   2        2.01        5.70      1.70 o 
  -5  -6   2        1.77        1.67      1.40 o 
  -4  -6   2        4.07        3.64      1.36 o 
  -3  -6   2        0.84        2.22      1.07 o 
  -2  -6   2        8.28       10.48      2.01 o 
  -1  -6   2      100.67       98.29      3.90 o 
   0  -6   2       64.48       70.99      2.91 o 
   1  -6   2      162.53      161.52      2.89 o 
   2  -6   2      422.07      406.59     13.48 o 
   3  -6   2       37.27       33.77      1.63 o 
   4  -6   2        6.35        8.31      1.36 o 
   5  -6   2       97.79       92.50      4.13 o 
   6  -6   2       33.11       39.35      2.52 o 
   7  -6   2        2.88        2.15      1.19 o 
   8  -6   2        0.82        4.89      3.48 o 
   9  -6   2        1.11        1.36      1.45 o 
  -6  -5   2       83.38       80.40      4.85 o 
  -5  -5   2        0.87        0.72      1.05 o 
  -4  -5   2      150.96      144.30      5.73 o 
  -3  -5   2       28.53       26.64      2.63 o 
  -2  -5   2      899.80      872.83     22.69 o 
  -1  -5   2       49.70       47.28      1.16 o 
   0  -5   2        0.43        0.69      0.53 o 
   1  -5   2       22.35       17.11      1.11 o 
   2  -5   2       38.97       41.02      2.20 o 
   3  -5   2      160.45      139.99      6.15 o 
   4  -5   2      474.55      482.67     15.90 o 
   5  -5   2        0.15        0.33      0.64 o 
   6  -5   2       36.23       33.20      2.13 o 
   7  -5   2       17.96       17.42      2.00 o 
   8  -5   2        0.43        4.13      2.41 o 
   9  -5   2       17.75       17.15      2.45 o 
  -7  -4   2        0.54        0.19      1.15 o 
  -6  -4   2        0.85       -0.07      0.97 o 
  -5  -4   2        1.34        1.22      0.71 o 
  -4  -4   2        0.04        1.52      0.54 o 
  -3  -4   2        0.28        1.93      0.43 o 
  -2  -4   2      452.84      522.37     27.14 o 
  -1  -4   2      365.49      355.78      5.06 o 
   0  -4   2      166.91      166.48      2.45 o 
   1  -4   2      707.53      717.85     10.08 o 
   2  -4   2      472.98      471.81     10.19 o 
   3  -4   2      131.94      135.34      3.01 o 
   4  -4   2       36.72       40.66      0.91 o 
   5  -4   2      427.28      396.88     30.51 o 
   6  -4   2       37.29       37.35      2.21 o 
   7  -4   2        0.56        2.49      1.12 o 
   8  -4   2        0.07        1.02      1.22 o 
   9  -4   2        0.01        1.52      1.40 o 
  -7  -3   2       20.56       20.18      2.30 o 
  -6  -3   2       84.97       84.93      3.04 o 
  -5  -3   2       58.13       54.16      2.22 o 
  -4  -3   2      144.17      143.11      3.39 o 
  -3  -3   2      634.89      623.11     10.74 o 
  -2  -3   2       89.88       95.02      1.78 o 
  -1  -3   2      377.93      426.48     18.57 o 
   0  -3   2      837.97      837.47     14.28 o 
   1  -3   2       64.13       71.94      1.17 o 
   2  -3   2      749.41      804.22     10.30 o 
   3  -3   2       74.81       76.43      1.79 o 
   4  -3   2        2.33        3.49      1.82 o 
   5  -3   2        1.58        3.77      0.91 o 
   6  -3   2       32.58       34.86      2.22 o 
   7  -3   2       86.17       83.10      4.93 o 
   8  -3   2        0.84        4.25      3.47 o 
   9  -3   2        0.50        0.60      1.89 o 
  -8  -2   2        4.98        9.03      2.62 o 
  -7  -2   2        1.71        1.12      0.72 o 
  -6  -2   2       13.83       13.53      1.16 o 
  -5  -2   2      146.12      141.17      3.65 o 
  -4  -2   2        3.65        5.35      0.65 o 
  -3  -2   2        8.84        9.43      0.60 o 
  -2  -2   2      588.50      564.03      7.82 o 
  -1  -2   2      102.37      116.37      1.64 o 
   0  -2   2      413.26      384.48      4.34 o 
   1  -2   2     1432.19     1465.38     21.27 o 
   2  -2   2      705.61      713.40      7.10 o 
   3  -2   2     1147.48     1150.87     29.19 o 
   4  -2   2       25.05       21.02      1.21 o 
   5  -2   2       26.70       25.69      1.68 o 
   6  -2   2        0.02       -0.10      0.98 o 
   7  -2   2       35.12       44.65      2.86 o 
   8  -2   2       98.59       93.24      6.43 o 
   9  -2   2        4.99        6.81      2.37 o 
  -8  -1   2        1.00        1.69      1.07 o 
  -7  -1   2        6.13        5.81      0.92 o 
  -6  -1   2      246.71      247.60      6.23 o 
  -5  -1   2        1.53        2.70      0.76 o 
  -4  -1   2      115.93      103.24      2.36 o 
  -3  -1   2      274.81      338.27     17.72 o 
  -2  -1   2      344.28      338.97      5.33 o 
  -1  -1   2      489.90      510.91      7.34 o 
   0  -1   2     2465.67     2406.02     30.97 o 
   1  -1   2      950.73      901.34     48.40 o 
   2  -1   2        0.16        0.56      0.10 o 
   3  -1   2      163.23      166.24      1.91 o 
   4  -1   2        0.57        2.89      1.62 o 
   5  -1   2      122.86      132.40      4.35 o 
   6  -1   2       47.49       51.47      2.80 o 
   7  -1   2       27.46       32.64      2.49 o 
   8  -1   2       30.20       31.21      4.58 o 
   9  -1   2       54.55       51.84      4.25 o 
  -8   0   2        0.29        1.08      1.05 o 
  -7   0   2       13.14       14.60      1.21 o 
  -6   0   2       79.75       77.87      3.34 o 
  -5   0   2       38.43       39.75      2.25 o 
  -4   0   2      167.53      169.38      3.22 o 
  -3   0   2       39.68       41.12      0.95 o 
  -2   0   2      348.18      334.16      5.63 o 
  -1   0   2      799.41      817.57      4.96 o 
   0   0   2     1664.50     1750.42     12.32 o 
   1   0   2     2175.20     2192.91     29.54 o 
   2   0   2      192.17      181.69      3.80 o 
   3   0   2      506.12      519.79      7.21 o 
   4   0   2      159.86      148.93      2.66 o 
   5   0   2       39.82       36.96      1.96 o 
   6   0   2       61.86       61.07      2.99 o 
   7   0   2       46.07       45.51      3.09 o 
   8   0   2       59.42       55.53      7.53 o 
  -9   1   2       17.95       20.93      3.43 o 
  -8   1   2       64.00       59.71      3.57 o 
  -7   1   2       30.06       30.10      1.54 o 
  -6   1   2        1.50        2.71      0.90 o 
  -5   1   2      217.27      218.53      4.49 o 
  -4   1   2        6.09        4.61      0.48 o 
  -3   1   2      166.97      153.52      8.33 o 
  -2   1   2       52.45       40.16      5.71 o 
  -1   1   2     2059.09     2070.17     15.02 o 
   0   1   2       21.61       27.31      0.92 o 
   1   1   2      286.74      282.41      3.47 o 
   2   1   2     1992.55     2000.82     26.94 o 
   3   1   2     1441.78     1585.72     24.54 o 
   4   1   2        0.96        1.65      0.42 o 
   5   1   2        3.22        3.78      0.84 o 
   6   1   2        3.05        3.95      0.72 o 
   7   1   2       66.82       67.50      3.87 o 
   8   1   2       17.19       17.38      2.35 o 
  -9   2   2        6.03        7.09      2.51 o 
  -8   2   2       10.07        8.30      1.55 o 
  -7   2   2       19.18       17.04      1.09 o 
  -6   2   2      123.79      118.33      4.60 o 
  -5   2   2       21.68       25.12      1.01 o 
  -4   2   2      379.03      387.52     17.28 o 
  -3   2   2     1818.07     1881.30    101.29 o 
  -2   2   2       20.71       38.08      1.64 o 
  -1   2   2      321.61      316.00      3.70 o 
   0   2   2      174.94      179.22      4.90 o 
   1   2   2       63.42       51.08      1.29 o 
   2   2   2      143.87      148.55      2.55 o 
   3   2   2      429.65      423.11      7.21 o 
   4   2   2      214.46      224.96      4.75 o 
   5   2   2       15.78       13.80      1.05 o 
   6   2   2       11.20        9.52      1.00 o 
   7   2   2        1.76        1.85      1.09 o 
   8   2   2       11.23       14.33      3.49 o 
  -9   3   2        6.69        8.50      3.45 o 
  -8   3   2        7.23       12.59      3.62 o 
  -7   3   2        2.19        1.93      0.87 o 
  -6   3   2       47.30       46.70      3.09 o 
  -5   3   2      166.10      160.03      3.41 o 
  -4   3   2      373.22      383.74      6.77 o 
  -3   3   2       66.14       60.96      4.44 o 
  -2   3   2      673.50      677.21      9.38 o 
  -1   3   2       66.54       65.94      2.68 o 
   0   3   2      242.82      253.52      3.74 o 
   1   3   2      150.37      198.19      2.79 o 
   2   3   2       22.42       23.03      0.77 o 
   3   3   2       20.86       18.15      2.01 o 
   4   3   2      121.52      128.47      3.28 o 
   5   3   2      316.25      300.85      7.21 o 
   6   3   2       33.01       30.24      1.62 o 
   7   3   2        9.12       10.47      2.92 o 
  -9   4   2        0.61       -0.78      1.12 o 
  -8   4   2        1.59        1.39      2.92 o 
  -7   4   2       83.74       76.79      2.53 o 
  -6   4   2       43.56       40.27      1.55 o 
  -5   4   2       82.40       80.55      2.55 o 
  -4   4   2      844.52      872.55     15.50 o 
  -3   4   2      420.27      415.36      7.14 o 
  -2   4   2      112.36      113.00      7.39 o 
  -1   4   2       15.65       14.95      0.95 o 
   0   4   2       29.65       26.89      0.56 o 
   1   4   2      237.68      218.75      9.87 o 
   2   4   2      245.19      252.41      9.68 o 
   3   4   2       42.96       46.33      1.38 o 
   4   4   2       86.98       74.07      4.70 o 
   5   4   2       32.67       33.36      2.60 o 
   6   4   2       51.45       54.06      3.63 o 
  -9   5   2       13.40       22.29      3.55 o 
  -8   5   2        0.19        3.42      2.64 o 
  -7   5   2        1.19        2.20      0.99 o 
  -6   5   2       16.90       17.53      1.06 o 
  -5   5   2       16.92       20.66      2.01 o 
  -4   5   2        9.20        9.30      0.77 o 
  -3   5   2       77.37       75.42      3.02 o 
  -2   5   2       24.42       21.79      0.81 o 
  -1   5   2      178.35      196.50      3.15 o 
   0   5   2       83.47       75.39     11.78 o 
   1   5   2       45.98       39.81      2.14 o 
   2   5   2      163.36      174.89      6.01 o 
   3   5   2       67.50       66.76      3.47 o 
   4   5   2      346.27      328.16     11.83 o 
   5   5   2       42.42       43.61      3.25 o 
   6   5   2        3.35        8.89      2.90 o 
  -9   6   2        1.00        3.16      2.10 o 
  -8   6   2       48.67       46.81      3.07 o 
  -7   6   2       22.81       22.92      2.82 o 
  -6   6   2      180.99      173.24      4.68 o 
  -5   6   2        0.06        3.63      1.42 o 
  -4   6   2       78.61       75.96      2.25 o 
  -3   6   2       34.07       37.58      1.29 o 
  -2   6   2       10.67       11.70      0.96 o 
  -1   6   2      581.61      573.84     16.25 o 
   0   6   2      308.26      303.13      9.72 o 
   1   6   2        0.39        1.23      1.04 o 
   2   6   2        7.30        9.03      2.51 o 
   3   6   2       13.64       13.63      1.89 o 
   4   6   2        1.47        3.02      1.93 o 
   5   6   2       19.49       21.22      2.57 o 
  -8   7   2       11.26        7.88      1.56 o 
  -7   7   2        0.00       -0.71      0.71 o 
  -6   7   2       24.01       24.21      1.51 o 
  -5   7   2        1.28        2.69      1.33 o 
  -4   7   2        3.23        4.30      1.27 o 
  -3   7   2        4.22        5.26      0.59 o 
  -2   7   2       16.94       18.78      2.60 o 
  -1   7   2       72.47       74.23      3.43 o 
   0   7   2      379.04      378.69     11.75 o 
   1   7   2      133.77      132.04      5.58 o 
   2   7   2       60.30       52.03      3.37 o 
   3   7   2        9.93       14.22      2.12 o 
   4   7   2        9.68       13.06      2.81 o 
  -8   8   2       67.72       51.24      3.34 o 
  -7   8   2        0.15        0.61      0.98 o 
  -6   8   2        1.10        4.30      1.68 o 
  -5   8   2       63.79       60.93      2.42 o 
  -4   8   2        2.28        2.16      1.18 o 
  -3   8   2       27.51       25.38      2.04 o 
  -2   8   2        5.86        8.63      1.45 o 
  -1   8   2       27.75       28.70      2.40 o 
   0   8   2        1.92        5.51      6.34 o 
   1   8   2       22.11       24.89      2.28 o 
   2   8   2       39.96       44.34      3.51 o 
   3   8   2       14.82       17.08      2.51 o 
  -7   9   2       15.94       17.91      3.22 o 
  -6   9   2        3.54        2.81      1.23 o 
  -5   9   2       28.91       25.98      2.39 o 
  -4   9   2        9.02       10.26      1.75 o 
  -3   9   2        0.62        3.62      1.44 o 
  -2   9   2       46.35       48.66      3.32 o 
  -1   9   2       14.31       14.32      2.02 o 
   0   9   2       44.65       50.05      3.69 o 
   1   9   2        0.78        1.42      1.61 o 
  -6  10   2        4.47        6.90      2.40 o 
  -5  10   2       18.92       19.89      2.45 o 
  -4  10   2        0.59        1.81      1.31 o 
  -3  10   2        3.02        0.29      1.18 o 
  -2  10   2        0.04       -0.47      1.22 o 
  -1  10   2       18.54       18.36      2.51 o 
   0 -10   3       18.81       21.14      2.94 o 
   1 -10   3       35.98       30.61      3.19 o 
   2 -10   3       45.33       39.44      3.40 o 
   3 -10   3       10.39        8.86      1.91 o 
   4 -10   3       32.42       35.27      2.91 o 
   5 -10   3        0.76        2.64      1.92 o 
  -2  -9   3        3.25        5.13      3.39 o 
  -1  -9   3       35.36       42.71      3.39 o 
   0  -9   3        0.02       -0.12      1.51 o 
   1  -9   3       96.87       99.05      5.15 o 
   2  -9   3       30.64       34.09      3.03 o 
   3  -9   3        2.93        6.41      2.33 o 
   4  -9   3        0.94        3.38      2.27 o 
   5  -9   3       17.56       20.43      3.15 o 
   6  -9   3        3.54        6.50      1.48 o 
   7  -9   3        2.22        5.82      1.54 o 
  -3  -8   3        6.00        9.76      1.95 o 
  -2  -8   3        3.64        3.21      1.37 o 
  -1  -8   3        5.92        9.73      1.70 o 
   0  -8   3      359.69      364.38     13.20 o 
   1  -8   3        2.07        5.23      1.62 o 
   2  -8   3        4.73        8.39      3.29 o 
   3  -8   3      137.85      137.48      6.87 o 
   4  -8   3      106.14      102.56      2.95 o 
   5  -8   3       74.82       70.45      3.25 o 
   6  -8   3        0.08        2.19      1.03 o 
   7  -8   3        2.76        7.12      1.58 o 
   8  -8   3        2.57        4.35      1.67 o 
  -4  -7   3        0.32       -0.66      1.13 o 
  -3  -7   3        0.72        2.78      1.24 o 
  -2  -7   3      115.23      117.23      5.90 o 
  -1  -7   3       34.99       35.79      2.46 o 
   0  -7   3        0.85        4.19      2.64 o 
   1  -7   3       59.33       65.24      6.93 o 
   2  -7   3       10.24        9.22      1.05 o 
   3  -7   3       18.61       16.85      0.95 o 
   4  -7   3       84.12       79.28      2.40 o 
   5  -7   3       37.07       37.25      3.00 o 
   6  -7   3       30.49       33.67      3.65 o 
   7  -7   3        1.54       -0.31      1.53 o 
   8  -7   3       25.49       25.33      2.86 o 
  -5  -6   3        6.80        7.19      1.73 o 
  -4  -6   3       59.99       60.18      3.47 o 
  -3  -6   3       15.75       17.13      1.72 o 
  -2  -6   3      151.82      145.19      5.42 o 
  -1  -6   3      119.06      117.23      4.33 o 
   0  -6   3       21.65       23.57      1.05 o 
   1  -6   3      191.03      185.67      5.55 o 
   2  -6   3       59.16       62.04      1.70 o 
   3  -6   3      289.67      281.52      7.07 o 
   4  -6   3        3.84        4.49      0.55 o 
   5  -6   3       17.98       17.15      1.99 o 
   6  -6   3       98.14      110.95      4.88 o 
   7  -6   3       13.68       14.23      1.92 o 
   8  -6   3        1.59        1.25      1.33 o 
   9  -6   3       23.52       20.44      2.87 o 
  -6  -5   3       12.96       12.92      1.92 o 
  -5  -5   3        0.16       -0.16      1.47 o 
  -4  -5   3       17.79       19.10      1.87 o 
  -3  -5   3      364.79      331.79      6.87 o 
  -2  -5   3        1.99        4.03      1.19 o 
  -1  -5   3      203.64      190.31      3.50 o 
   0  -5   3       25.98       24.23      1.65 o 
   1  -5   3      383.31      380.86      6.55 o 
   2  -5   3      174.75      178.29      3.40 o 
   3  -5   3       41.13       43.09      1.21 o 
   4  -5   3      413.16      398.15     12.01 o 
   5  -5   3       64.06       70.60      3.15 o 
   6  -5   3        2.00        6.80      4.43 o 
   7  -5   3       48.79       59.91      3.67 o 
   8  -5   3        2.27        3.26      1.67 o 
   9  -5   3        3.52        1.79      1.52 o 
  -7  -4   3        0.66        3.01      2.24 o 
  -6  -4   3       31.47       35.41      2.68 o 
  -5  -4   3        0.05        0.55      1.14 o 
  -4  -4   3      291.97      275.20      6.10 o 
  -3  -4   3       58.11       62.11      3.13 o 
  -2  -4   3        9.63       13.02      0.64 o 
  -1  -4   3      392.42      381.00      6.18 o 
   0  -4   3      568.87      613.02     12.63 o 
   1  -4   3       11.55       16.31      0.97 o 
   2  -4   3      383.12      363.73      5.75 o 
   3  -4   3        5.02        6.65      0.49 o 
   4  -4   3        6.04        7.09      0.96 o 
   5  -4   3      488.96      512.28     14.64 o 
   6  -4   3        2.97        4.17      1.21 o 
   7  -4   3       40.26       43.99      3.00 o 
   8  -4   3       36.21       38.69      3.15 o 
   9  -4   3        7.27        7.10      2.02 o 
  -7  -3   3        7.90        8.83      1.60 o 
  -6  -3   3        0.74        2.94      1.11 o 
  -5  -3   3      195.12      184.99      4.72 o 
  -4  -3   3      308.29      296.68      7.58 o 
  -3  -3   3      420.52      400.65      7.26 o 
  -2  -3   3       78.60       72.88      1.68 o 
  -1  -3   3       16.93       18.50      0.72 o 
   0  -3   3     3650.15     3673.74     52.50 o 
   1  -3   3     1010.63      996.60     20.81 o 
   2  -3   3      419.92      407.37     18.95 o 
   3  -3   3      185.03      164.49      2.19 o 
   4  -3   3      262.64      258.36      6.78 o 
   5  -3   3       61.09       72.49      6.67 o 
   6  -3   3        4.25        5.89      1.27 o 
   7  -3   3        0.36       -0.78      2.04 o 
   8  -3   3        0.44        2.66      1.51 o 
   9  -3   3        1.11        2.26      1.53 o 
  -7  -2   3        0.33       -0.08      0.67 o 
  -6  -2   3       61.36       64.39      2.38 o 
  -5  -2   3      370.40      368.73      8.16 o 
  -4  -2   3      189.87      212.13      6.06 o 
  -3  -2   3       55.30       53.61      1.32 o 
  -2  -2   3       13.81       26.90      1.72 o 
  -1  -2   3     1414.54     1446.91     18.64 o 
   0  -2   3       16.69       23.43      0.56 o 
   1  -2   3      668.99      668.37      8.42 o 
   2  -2   3      240.16      237.73      6.08 o 
   3  -2   3      467.43      484.95     10.18 o 
   4  -2   3      138.54      133.48      4.33 o 
   5  -2   3      122.92      106.51     10.05 o 
   6  -2   3      119.77      115.13      7.07 o 
   7  -2   3        0.16        2.73      1.74 o 
   8  -2   3       23.56       27.36      2.73 o 
   9  -2   3       19.42       19.82      5.91 o 
  -8  -1   3        9.15        6.47      2.10 o 
  -7  -1   3      167.80      157.18      4.72 o 
  -6  -1   3       53.85       49.86      2.83 o 
  -5  -1   3        7.94       10.28      0.82 o 
  -4  -1   3      590.96      615.61     26.36 o 
  -3  -1   3      171.85      180.16      3.08 o 
  -2  -1   3     1173.67     1185.65     21.53 o 
  -1  -1   3       14.54       20.43      0.69 o 
   0  -1   3      709.65      708.04     10.91 o 
   1  -1   3     1328.75     1351.67     29.29 o 
   2  -1   3        2.34        5.50      0.37 o 
   3  -1   3      929.41      943.34     10.92 o 
   4  -1   3       31.77       32.01      1.60 o 
   5  -1   3        0.97        5.95      1.12 o 
   6  -1   3      113.17      119.02      7.74 o 
   7  -1   3        4.14        4.98      1.41 o 
   8  -1   3        0.86       -0.90      2.48 o 
  -8   0   3       33.74       33.22      2.62 o 
  -7   0   3       34.73       36.50      3.14 o 
  -6   0   3       28.25       25.52      1.74 o 
  -5   0   3      178.67      178.05      5.50 o 
  -4   0   3       20.75       26.87      1.62 o 
  -3   0   3      143.86      166.55      3.99 o 
  -2   0   3      559.02      515.59      5.25 o 
  -1   0   3      772.33      800.19     12.93 o 
   0   0   3     1274.43     1276.72     13.60 o 
   1   0   3      873.09      872.31     10.51 o 
   2   0   3        5.18        7.28      0.59 o 
   3   0   3        0.06        0.28      0.25 o 
   4   0   3      554.21      555.97      9.80 o 
   5   0   3       16.62       18.07      1.60 o 
   6   0   3       12.70       18.84      4.16 o 
   7   0   3      207.04      209.93      8.46 o 
   8   0   3       11.15       13.37      2.12 o 
  -9   1   3       31.18       27.18      3.87 o 
  -8   1   3       96.45       80.97      4.82 o 
  -7   1   3        9.64       12.54      1.11 o 
  -6   1   3       62.24       62.19      2.11 o 
  -5   1   3       18.55       22.20      1.03 o 
  -4   1   3      386.10      393.90     35.58 o 
  -3   1   3       10.01       10.87      0.45 o 
  -2   1   3       27.40       33.38      1.58 o 
  -1   1   3     1111.12     1086.12     10.83 o 
   0   1   3      338.87      319.62      8.49 o 
   1   1   3      164.45      161.77      2.43 o 
   2   1   3     1724.91     1789.96     26.35 o 
   3   1   3       30.15       29.49      1.43 o 
   4   1   3       89.07       85.16      2.12 o 
   5   1   3      199.13      206.44      8.16 o 
   6   1   3      124.49      119.76      5.14 o 
   7   1   3        3.91        5.19      2.20 o 
   8   1   3        2.43        3.77      1.59 o 
  -9   2   3       12.46       16.79      3.28 o 
  -8   2   3        0.08        0.37      0.64 o 
  -7   2   3        0.00        0.57      0.56 o 
  -6   2   3        0.38        0.39      0.50 o 
  -5   2   3        1.56        3.36      0.82 o 
  -4   2   3      101.07       98.75     10.14 o 
  -3   2   3     1420.31     1443.89     29.75 o 
  -2   2   3     1185.62     1249.68     17.73 o 
  -1   2   3      234.16      223.38      4.04 o 
   0   2   3     1206.56     1186.18     15.38 o 
   1   2   3      884.34      902.29     12.79 o 
   2   2   3      119.49      122.38      2.36 o 
   3   2   3       50.95       48.19      1.31 o 
   4   2   3       12.18       18.37      0.97 o 
   5   2   3       87.70       77.79      2.48 o 
   6   2   3      151.62      141.20      4.26 o 
   7   2   3       16.14       19.16      2.02 o 
  -9   3   3        2.59        0.95      1.75 o 
  -8   3   3       57.33       59.76      3.49 o 
  -7   3   3       22.45       23.75      1.35 o 
  -6   3   3       51.51       51.40      1.73 o 
  -5   3   3       29.73       28.68      1.17 o 
  -4   3   3       40.33       36.12      1.24 o 
  -3   3   3        1.01        2.21      0.35 o 
  -2   3   3     1062.04     1080.05     15.58 o 
  -1   3   3      652.58      647.72      9.08 o 
   0   3   3       50.97       50.12      3.54 o 
   1   3   3      674.77      682.52     10.26 o 
   2   3   3      269.94      276.77      4.93 o 
   3   3   3      294.43      289.95      5.76 o 
   4   3   3        8.92       10.33      1.36 o 
   5   3   3       15.73       20.15      2.81 o 
   6   3   3       10.72       12.27      1.13 o 
   7   3   3        1.21        4.21      2.36 o 
  -9   4   3        2.58        2.82      2.02 o 
  -8   4   3       17.42       14.21      1.59 o 
  -7   4   3       15.59       16.29      1.21 o 
  -6   4   3       91.90       99.69      2.89 o 
  -5   4   3       44.41       41.66      1.46 o 
  -4   4   3        8.56        9.84      0.77 o 
  -3   4   3      303.03      292.01      5.20 o 
  -2   4   3      273.01      283.79      4.81 o 
  -1   4   3       11.91       10.30      0.51 o 
   0   4   3      838.09      786.30     46.36 o 
   1   4   3       23.91       21.43      0.72 o 
   2   4   3        0.13        0.86      0.36 o 
   3   4   3      230.29      211.43      4.59 o 
   4   4   3      132.21      117.58      4.92 o 
   5   4   3        4.58        8.34      1.44 o 
   6   4   3       24.42       20.34      3.57 o 
  -9   5   3        1.12       -1.99      1.99 o 
  -8   5   3       37.36       39.61      2.73 o 
  -7   5   3        0.67        4.74      2.14 o 
  -6   5   3       60.90       57.98      2.82 o 
  -5   5   3       92.74      100.56      2.85 o 
  -4   5   3      102.42      103.27      2.70 o 
  -3   5   3       60.74       66.58      1.82 o 
  -2   5   3      140.41      136.61      2.77 o 
  -1   5   3      153.90      134.46     12.64 o 
   0   5   3       22.93       22.05      0.68 o 
   1   5   3      277.06      276.90      8.28 o 
   2   5   3        4.51        5.98      1.08 o 
   3   5   3       19.14       21.27      2.12 o 
   4   5   3      111.08      106.41      5.11 o 
   5   5   3        1.63        2.67      1.44 o 
  -9   6   3        0.75       -0.52      1.70 o 
  -8   6   3        3.99        6.84      1.88 o 
  -7   6   3       30.14       29.50      1.57 o 
  -6   6   3       23.16       21.67      1.41 o 
  -5   6   3        0.07       -0.15      0.62 o 
  -4   6   3      111.96      112.68      3.06 o 
  -3   6   3       25.51       24.75      1.09 o 
  -2   6   3       96.39       96.36      3.58 o 
  -1   6   3      150.35      146.85      4.91 o 
   0   6   3        4.00        6.39      1.93 o 
   1   6   3       90.55       91.36      4.07 o 
   2   6   3      511.63      488.14     16.23 o 
   3   6   3       86.06       94.96      4.95 o 
   4   6   3        4.10        3.65      1.46 o 
   5   6   3        8.37        6.45      4.21 o 
  -8   7   3       15.16       13.23      2.83 o 
  -7   7   3        0.18        0.58      0.69 o 
  -6   7   3       87.97       90.27      3.26 o 
  -5   7   3       20.28       19.02      1.16 o 
  -4   7   3       26.38       28.33      1.34 o 
  -3   7   3      204.25      203.85      4.79 o 
  -2   7   3       57.12       59.34      2.81 o 
  -1   7   3       32.47       34.46      2.13 o 
   0   7   3       31.27       29.52      2.89 o 
   1   7   3        6.69       11.84      1.77 o 
   2   7   3        0.07        0.78      1.40 o 
   3   7   3       57.98       53.20      4.01 o 
   4   7   3       20.58       23.57      3.47 o 
  -8   8   3        3.95       -1.25      1.74 o 
  -7   8   3        1.91        1.86      1.10 o 
  -6   8   3        2.52        2.13      0.77 o 
  -5   8   3       37.98       35.26      1.76 o 
  -4   8   3       54.35       52.72      2.93 o 
  -3   8   3        0.19        0.47      0.89 o 
  -2   8   3      139.06      135.78      6.44 o 
  -1   8   3      115.98      109.16      5.10 o 
   0   8   3      152.93      135.81     17.61 o 
   1   8   3        9.01        7.83      1.71 o 
   2   8   3       63.87       68.28      4.60 o 
  -7   9   3        0.90       -0.79      1.66 o 
  -6   9   3       18.60       17.17      1.90 o 
  -5   9   3       26.80       21.99      2.15 o 
  -4   9   3       14.53       18.08      2.03 o 
  -3   9   3       86.80      102.89      5.34 o 
  -2   9   3        0.48        2.03      1.41 o 
  -1   9   3       15.77       13.79      4.23 o 
   0   9   3       14.55       19.82      2.46 o 
   1   9   3       14.53       10.70      2.22 o 
  -5  10   3        3.97        3.70      1.57 o 
  -4  10   3        9.40       12.13      2.04 o 
  -3  10   3        1.57        2.53      1.52 o 
  -2  10   3       96.91      100.36      5.94 o 
  -1  10   3        4.13        4.96      1.78 o 
   1 -10   4        8.47       10.14      2.07 o 
   2 -10   4        0.22       -0.65      1.64 o 
   3 -10   4        0.36       -0.02      1.04 o 
   4 -10   4       57.93       60.53      5.71 o 
   5 -10   4        0.40        1.04      1.75 o 
  -1  -9   4       58.09       60.14      4.19 o 
   0  -9   4        8.02        7.47      1.76 o 
   1  -9   4       45.50       45.69      3.35 o 
   2  -9   4       78.49       76.26      4.02 o 
   3  -9   4       15.68       18.01      4.48 o 
   4  -9   4        3.56        2.35      1.17 o 
   5  -9   4       63.17       60.41      5.57 o 
   6  -9   4        5.73        7.73      1.43 o 
   7  -9   4        1.15        2.39      1.40 o 
  -3  -8   4       89.68       93.15      5.29 o 
  -2  -8   4       12.35       11.15      1.77 o 
  -1  -8   4        4.26        3.86      1.35 o 
   0  -8   4       24.88       28.19      2.43 o 
   1  -8   4        5.04        5.49      1.36 o 
   2  -8   4       14.71       18.07      2.01 o 
   3  -8   4       85.66       83.74      2.68 o 
   4  -8   4       11.00       11.00      1.01 o 
   5  -8   4        4.63        5.08      1.19 o 
   6  -8   4       19.38       21.61      5.03 o 
   7  -8   4        6.20        7.76      1.72 o 
   8  -8   4        1.88        1.91      1.52 o 
  -4  -7   4       12.38       15.17      2.12 o 
  -3  -7   4        8.06        6.66      1.53 o 
  -2  -7   4      249.71      247.41      9.34 o 
  -1  -7   4      226.66      221.29      8.00 o 
   0  -7   4       42.17       36.49      2.29 o 
   1  -7   4       45.25       49.46      2.58 o 
   2  -7   4       47.16       56.41      1.83 o 
   3  -7   4       88.51       86.27      2.56 o 
   4  -7   4        0.18        2.93      1.14 o 
   5  -7   4       41.69       40.25      2.54 o 
   6  -7   4        3.03        1.39      1.05 o 
   7  -7   4       11.41       12.18      1.83 o 
   8  -7   4        1.70        4.29      3.44 o 
  -5  -6   4       44.12       46.61      3.42 o 
  -4  -6   4       14.18       17.99      2.93 o 
  -3  -6   4       47.38       47.98      2.89 o 
  -2  -6   4       21.69       19.37      1.69 o 
  -1  -6   4       60.02       56.34      1.68 o 
   0  -6   4      128.83      123.88      2.88 o 
   1  -6   4       34.04       34.56      1.26 o 
   2  -6   4       37.04       41.11      1.61 o 
   3  -6   4        1.55        3.12      0.61 o 
   4  -6   4       94.05       90.70      2.40 o 
   5  -6   4        1.89        1.36      0.88 o 
   6  -6   4       66.15       61.62      7.93 o 
   7  -6   4       12.66       16.03      3.65 o 
   8  -6   4        8.48        7.22      1.80 o 
  -6  -5   4        2.68        0.02      1.57 o 
  -5  -5   4       34.87       36.25      2.46 o 
  -4  -5   4       73.40       72.20      4.27 o 
  -3  -5   4        8.29        6.95      0.67 o 
  -2  -5   4      162.66      152.91      3.82 o 
  -1  -5   4       74.55       67.70      2.29 o 
   0  -5   4        2.54        4.40      0.92 o 
   1  -5   4      592.69      598.27     16.86 o 
   2  -5   4        3.37        4.89      1.19 o 
   3  -5   4       84.85       87.54      2.31 o 
   4  -5   4       10.76        9.66      1.22 o 
   5  -5   4        0.25        2.71      2.29 o 
   6  -5   4       47.41       48.38      3.00 o 
   7  -5   4       30.93       38.15      2.93 o 
   8  -5   4        2.56        1.37      1.48 o 
   9  -5   4        8.83       11.43      4.62 o 
  -6  -4   4        3.68        1.96      1.27 o 
  -5  -4   4        1.67        1.08      1.01 o 
  -4  -4   4        7.69       11.84      0.95 o 
  -3  -4   4       50.36       50.27      1.98 o 
  -2  -4   4      101.48       93.99      2.18 o 
  -1  -4   4      171.77      171.39      3.29 o 
   0  -4   4       16.99       22.27      1.14 o 
   1  -4   4      149.34      178.86      4.27 o 
   2  -4   4      609.27      566.81      9.37 o 
   3  -4   4       13.81       12.95      0.61 o 
   4  -4   4        1.52        2.21      2.23 o 
   5  -4   4       30.06       30.73      2.08 o 
   6  -4   4      111.67      121.13      5.86 o 
   7  -4   4        1.29        3.30      1.33 o 
   8  -4   4        0.00        4.64      2.20 o 
   9  -4   4       10.48       14.37      2.61 o 
  -7  -3   4        8.15        8.79      2.41 o 
  -6  -3   4       84.21       87.19      3.07 o 
  -5  -3   4       48.90       48.08      1.82 o 
  -4  -3   4       28.44       33.49      2.01 o 
  -3  -3   4       85.07       75.72      1.92 o 
  -2  -3   4       12.93       18.60      1.63 o 
  -1  -3   4      132.63      133.34      2.42 o 
   0  -3   4      755.88      771.94     11.66 o 
   1  -3   4      439.50      436.41      6.76 o 
   2  -3   4      100.30      100.08      4.67 o 
   3  -3   4      628.06      612.50     11.20 o 
   4  -3   4        7.97        6.69      0.92 o 
   5  -3   4       32.08       35.03      2.12 o 
   6  -3   4       15.26       15.28      2.49 o 
   7  -3   4      122.42      120.90      5.65 o 
   8  -3   4       15.65       20.03      2.44 o 
   9  -3   4        1.02       -0.85      1.40 o 
  -7  -2   4        6.07        5.90      1.27 o 
  -6  -2   4       17.78       14.76      1.21 o 
  -5  -2   4      225.20      212.77      5.08 o 
  -4  -2   4       75.04       74.09      1.96 o 
  -3  -2   4       57.64       60.84      1.51 o 
  -2  -2   4      940.33      957.66     19.93 o 
  -1  -2   4      139.51      101.98      2.57 o 
   0  -2   4      187.15      184.47      3.65 o 
   1  -2   4      273.67      267.05      3.93 o 
   2  -2   4      606.78      548.66     24.71 o 
   3  -2   4      140.96      148.73      7.38 o 
   4  -2   4       47.49       48.79      1.92 o 
   5  -2   4        2.04        2.40      0.94 o 
   6  -2   4        0.03        0.63      1.19 o 
   7  -2   4        0.00       -0.93      1.23 o 
   8  -2   4       11.62       17.06      2.34 o 
  -8  -1   4       31.74       32.68      2.41 o 
  -7  -1   4        1.74        1.27      1.02 o 
  -6  -1   4      150.00      153.49      4.20 o 
  -5  -1   4        3.83        4.79      1.28 o 
  -4  -1   4      147.85      127.63     11.55 o 
  -3  -1   4      528.67      497.67      7.45 o 
  -2  -1   4       20.83       19.11      0.47 o 
  -1  -1   4      182.91      177.54      3.68 o 
   0  -1   4       31.84       45.43      2.15 o 
   1  -1   4      693.23      836.19     26.65 o 
   2  -1   4      647.46      687.74     13.13 o 
   3  -1   4      519.40      477.24     10.82 o 
   4  -1   4      135.95      136.25      4.27 o 
   5  -1   4      242.91      232.32      7.52 o 
   6  -1   4      167.18      177.34     11.55 o 
   7  -1   4        1.86        0.35      1.02 o 
   8  -1   4        0.52        0.03      2.72 o 
  -8   0   4        5.00        2.54      1.15 o 
  -7   0   4        4.88        6.30      1.29 o 
  -6   0   4       62.63       59.71      2.48 o 
  -5   0   4      129.45      132.08      7.48 o 
  -4   0   4      298.41      296.97      7.30 o 
  -3   0   4      359.05      368.83      4.90 o 
  -2   0   4     1576.05     1578.22     40.23 o 
  -1   0   4      291.06      303.40      6.02 o 
   0   0   4      806.13      806.06     31.82 o 
   1   0   4        4.62        9.01      0.74 o 
   2   0   4      384.52      389.70      6.00 o 
   3   0   4        0.33       -0.33      0.53 o 
   4   0   4       36.14       37.07      1.29 o 
   5   0   4       17.46       19.60      1.77 o 
   6   0   4        0.09        0.32      1.89 o 
   7   0   4        1.09        1.82      1.14 o 
   8   0   4       17.02       21.37      2.58 o 
  -8   1   4       10.76       11.21      1.50 o 
  -7   1   4       49.50       52.46      2.14 o 
  -6   1   4        0.83        0.05      1.03 o 
  -5   1   4       56.62       64.03      4.70 o 
  -4   1   4       34.33       32.11      1.44 o 
  -3   1   4        1.62        1.76      0.25 o 
  -2   1   4      167.03      174.96     12.81 o 
  -1   1   4      272.94      317.47      3.57 o 
   0   1   4      912.25      998.28     51.39 o 
   1   1   4       63.27       56.23      1.26 o 
   2   1   4      923.62      966.53     15.57 o 
   3   1   4      466.31      484.14      8.83 o 
   4   1   4       72.58       68.44      1.90 o 
   5   1   4      180.13      166.71      8.35 o 
   6   1   4       57.99       59.14      3.14 o 
   7   1   4        6.89        6.71      1.50 o 
   8   1   4        2.75        4.25      2.65 o 
  -9   2   4        5.91        7.74      2.58 o 
  -8   2   4        1.26        2.39      1.08 o 
  -7   2   4        0.20        0.19      0.51 o 
  -6   2   4      179.81      171.90      8.26 o 
  -5   2   4      155.16      173.63      6.88 o 
  -4   2   4      167.37      157.96      6.39 o 
  -3   2   4      506.23      497.35     14.78 o 
  -2   2   4      130.08      127.08      1.94 o 
  -1   2   4       11.97       14.99      0.48 o 
   0   2   4      119.12      103.91      1.85 o 
   1   2   4      367.51      364.12      6.17 o 
   2   2   4       11.41        9.39      0.65 o 
   3   2   4       92.88       97.68      2.45 o 
   4   2   4      329.52      326.13      7.17 o 
   5   2   4      116.70      105.83      3.12 o 
   6   2   4        9.57       10.57      3.04 o 
   7   2   4        0.02        1.08      1.00 o 
  -9   3   4        2.09        0.09      1.49 o 
  -8   3   4       15.31       13.21      1.56 o 
  -7   3   4       16.85       17.39      1.21 o 
  -6   3   4        4.02        5.20      0.70 o 
  -5   3   4       55.39       54.94      3.37 o 
  -4   3   4       13.04       12.73      1.25 o 
  -3   3   4       12.04       18.39      2.56 o 
  -2   3   4      727.75      762.36     11.54 o 
  -1   3   4      573.18      544.48     12.59 o 
   0   3   4        0.07        0.52      0.34 o 
   1   3   4        0.22        1.64      0.88 o 
   2   3   4      265.63      252.13      4.99 o 
   3   3   4       49.96       45.25      1.88 o 
   4   3   4       28.10       27.04      1.37 o 
   5   3   4      104.48      105.03      3.34 o 
   6   3   4        1.04        1.57      1.59 o 
   7   3   4        7.78       11.60      3.17 o 
  -9   4   4        1.20        1.01      1.73 o 
  -8   4   4       20.09       19.57      1.86 o 
  -7   4   4       91.89       77.54      3.47 o 
  -6   4   4       60.21       58.06      2.08 o 
  -5   4   4        3.49        6.98      2.22 o 
  -4   4   4      111.41      128.59      3.04 o 
  -3   4   4       29.74       27.18      0.99 o 
  -2   4   4        6.06        7.01      1.00 o 
  -1   4   4      187.56      180.16     10.44 o 
   0   4   4      586.17      573.46      9.67 o 
   1   4   4       64.89       70.52      2.72 o 
   2   4   4      192.97      184.71      4.07 o 
   3   4   4        0.08       -0.04      0.38 o 
   4   4   4       79.24       68.95      3.48 o 
   5   4   4        1.07        0.04      0.83 o 
   6   4   4        2.51        5.44      2.45 o 
  -9   5   4        1.22        0.96      1.79 o 
  -8   5   4        5.65        7.44      2.34 o 
  -7   5   4        1.17        1.24      0.69 o 
  -6   5   4       33.98       33.21      1.51 o 
  -5   5   4      157.05      163.26      4.27 o 
  -4   5   4       44.15       47.64      1.64 o 
  -3   5   4       14.22       10.35      0.72 o 
  -2   5   4      194.19      192.74      4.07 o 
  -1   5   4      122.82      122.40      2.57 o 
   0   5   4       56.82       54.77      2.23 o 
   1   5   4       85.56       88.32      3.65 o 
   2   5   4       12.05       11.88      1.52 o 
   3   5   4       40.99       43.18      4.88 o 
   4   5   4        3.79        5.86      1.44 o 
   5   5   4        7.27        6.37      1.69 o 
  -8   6   4        0.39       -0.25      1.47 o 
  -7   6   4       20.89       21.47      1.42 o 
  -6   6   4        0.50        1.79      1.99 o 
  -5   6   4       24.25       24.94      1.29 o 
  -4   6   4       11.96       12.46      1.17 o 
  -3   6   4       28.99       31.11      1.39 o 
  -2   6   4       55.07       52.34      1.67 o 
  -1   6   4      169.81      165.82      3.59 o 
   0   6   4       88.46       81.66      3.56 o 
   1   6   4        0.59        0.32      1.67 o 
   2   6   4        1.20        0.69      1.18 o 
   3   6   4       32.50       28.34      2.63 o 
   4   6   4        0.87        4.65      3.97 o 
  -8   7   4        0.17        0.76      1.65 o 
  -7   7   4        4.77        5.69      2.92 o 
  -6   7   4       48.06       47.07      2.16 o 
  -5   7   4        4.64        2.41      0.70 o 
  -4   7   4       22.01       21.61      1.28 o 
  -3   7   4        0.22        0.15      1.07 o 
  -2   7   4       64.79       67.12      3.38 o 
  -1   7   4       40.19       42.29      2.67 o 
   0   7   4       64.71       54.05      3.11 o 
   1   7   4      166.36      163.19      6.99 o 
   2   7   4       16.08       15.46      2.78 o 
   3   7   4        4.89        5.47      1.76 o 
  -7   8   4        1.40        0.88      1.01 o 
  -6   8   4        0.01        1.64      2.19 o 
  -5   8   4       29.90       24.54      1.56 o 
  -4   8   4       40.42       41.14      2.86 o 
  -3   8   4       14.79       15.61      2.75 o 
  -2   8   4        0.29        1.70      1.10 o 
  -1   8   4       14.33       16.47      1.97 o 
   0   8   4       45.70       48.56      3.16 o 
   1   8   4       16.34       17.93      2.30 o 
   2   8   4       44.38       48.25      3.86 o 
  -6   9   4        7.22        8.09      1.56 o 
  -5   9   4        7.59        8.11      1.64 o 
  -4   9   4        1.16        0.80      1.66 o 
  -3   9   4       85.20       82.49      4.73 o 
  -2   9   4        5.99        8.97      2.65 o 
  -1   9   4       12.62       10.38      1.98 o 
   0   9   4       17.76       22.06      2.68 o 
  -4  10   4       12.80       12.03      2.04 o 
  -3  10   4        2.95        1.79      2.50 o 
   1 -10   5        6.29        7.22      1.91 o 
   2 -10   5        0.05        0.49      1.20 o 
   3 -10   5        0.60        0.25      1.62 o 
   4 -10   5        0.47        6.78      2.47 o 
  -1  -9   5        9.40        9.23      2.01 o 
   0  -9   5        1.00       -0.91      1.24 o 
   1  -9   5        4.55        5.32      1.89 o 
   2  -9   5       19.89       18.66      2.07 o 
   3  -9   5       65.46       68.04      6.60 o 
   4  -9   5        5.59        6.30      2.21 o 
   5  -9   5        0.07       -1.35      1.78 o 
   6  -9   5       14.01       14.13      2.09 o 
  -2  -8   5       10.62       11.14      1.77 o 
  -1  -8   5        3.75        6.14      1.52 o 
   0  -8   5        9.91        9.71      1.52 o 
   1  -8   5       42.47       43.71      2.64 o 
   2  -8   5       13.37       12.47      1.67 o 
   3  -8   5       40.79       38.00      1.83 o 
   4  -8   5       90.37       87.71      2.89 o 
   5  -8   5        6.76        9.85      2.08 o 
   6  -8   5        0.96       -0.95      1.71 o 
   7  -8   5        4.34        7.67      1.65 o 
  -4  -7   5        3.47        3.43      2.39 o 
  -3  -7   5        0.73        1.66      1.36 o 
  -2  -7   5       23.18       22.94      1.90 o 
  -1  -7   5       34.57       28.57      2.23 o 
   0  -7   5        0.23        0.78      1.13 o 
   1  -7   5        3.07        3.57      0.61 o 
   2  -7   5      206.52      198.82      4.98 o 
   3  -7   5       13.43       12.82      0.95 o 
   4  -7   5        0.02        1.97      0.60 o 
   5  -7   5       83.09       84.39      4.11 o 
   6  -7   5        7.80        6.18      1.38 o 
   7  -7   5       44.93       48.05      3.62 o 
   8  -7   5        5.32        7.69      3.58 o 
  -5  -6   5        1.38       -1.09      2.03 o 
  -4  -6   5       18.49       17.57      2.08 o 
  -3  -6   5      114.55      112.13      5.94 o 
  -2  -6   5        1.68        2.10      0.97 o 
  -1  -6   5        0.05       -0.35      0.41 o 
   0  -6   5       88.19       88.44      2.75 o 
   1  -6   5        4.53        6.33      0.71 o 
   2  -6   5       44.95       43.74      1.64 o 
   3  -6   5       81.76       83.10      2.29 o 
   4  -6   5        6.35        8.06      1.79 o 
   5  -6   5        0.10        0.63      1.01 o 
   6  -6   5       22.55       27.33      2.46 o 
   7  -6   5        1.27        0.61      1.12 o 
   8  -6   5        1.04        0.67      1.26 o 
  -5  -5   5       14.26       12.44      2.39 o 
  -4  -5   5       28.74       29.39      1.99 o 
  -3  -5   5       29.45       29.62      1.34 o 
  -2  -5   5       41.76       46.49      1.66 o 
  -1  -5   5        9.97       12.58      0.81 o 
   0  -5   5       23.89       21.67      0.98 o 
   1  -5   5       34.30       34.72      1.32 o 
   2  -5   5        6.45        5.89      0.66 o 
   3  -5   5      179.82      180.16      4.70 o 
   4  -5   5       30.47       26.33      3.05 o 
   5  -5   5      243.55      225.97      7.46 o 
   6  -5   5       30.87       33.73      2.52 o 
   7  -5   5        3.89        7.08      2.36 o 
   8  -5   5       22.47       24.22      2.87 o 
  -6  -4   5        2.56        0.61      1.68 o 
  -5  -4   5        0.09        1.89      1.53 o 
  -4  -4   5      102.48       96.23      2.78 o 
  -3  -4   5        8.43        6.71      0.67 o 
  -2  -4   5       69.02       69.26      1.92 o 
  -1  -4   5       76.83       83.59      2.05 o 
   0  -4   5      259.78      269.31      5.15 o 
   1  -4   5      170.71      189.15      3.83 o 
   2  -4   5        2.15        6.44      0.58 o 
   3  -4   5       90.33       90.83      3.18 o 
   4  -4   5        0.06       -0.70      0.70 o 
   5  -4   5       14.17       18.39      2.12 o 
   6  -4   5       30.87       31.09      3.69 o 
   7  -4   5        2.34        3.00      1.32 o 
   8  -4   5       55.37       55.10      4.07 o 
  -7  -3   5        0.07       -1.55      1.92 o 
  -6  -3   5        0.17        0.56      0.91 o 
  -5  -3   5        0.58        2.16      0.67 o 
  -4  -3   5        0.49        3.66      0.70 o 
  -3  -3   5        1.16        2.51      1.53 o 
  -2  -3   5       47.18       44.00      1.24 o 
  -1  -3   5        8.68       12.44      0.61 o 
   0  -3   5      236.14      234.94      4.15 o 
   1  -3   5      384.16      385.00      8.27 o 
   2  -3   5        4.35        3.93      0.54 o 
   3  -3   5        9.33       14.28      0.94 o 
   4  -3   5      646.81      628.77     16.67 o 
   5  -3   5        0.17        0.19      0.77 o 
   6  -3   5        8.66        7.66      1.46 o 
   7  -3   5        2.92        1.96      1.44 o 
   8  -3   5       74.97       63.21      4.50 o 
  -7  -2   5        1.07        1.31      1.12 o 
  -6  -2   5       12.94       15.28      4.97 o 
  -5  -2   5       10.82        8.48      0.98 o 
  -4  -2   5       41.87       47.65      4.54 o 
  -3  -2   5       33.73       31.89      1.73 o 
  -2  -2   5        2.25        1.93      0.52 o 
  -1  -2   5      992.87      908.12     57.97 o 
   0  -2   5       62.70       69.40      1.58 o 
   1  -2   5       11.26       11.40      1.39 o 
   2  -2   5      803.78      812.24     18.10 o 
   3  -2   5      160.97      157.06      3.24 o 
   4  -2   5        0.39        0.44      0.70 o 
   5  -2   5       18.51       22.82      1.86 o 
   6  -2   5       22.89       24.67      2.19 o 
   7  -2   5       10.06       12.00      1.88 o 
   8  -2   5        8.39        9.99      2.01 o 
  -8  -1   5        3.11        5.41      1.60 o 
  -7  -1   5       19.71       18.47      2.27 o 
  -6  -1   5       17.60       19.57      2.12 o 
  -5  -1   5        5.62        3.66      1.94 o 
  -4  -1   5        1.37        1.95      0.49 o 
  -3  -1   5      205.13      181.26      3.66 o 
  -2  -1   5       55.64       53.11      1.52 o 
  -1  -1   5        2.79        3.15      0.30 o 
   0  -1   5      417.40      398.03      5.89 o 
   1  -1   5      536.26      594.66      9.05 o 
   2  -1   5      217.11      228.38      4.00 o 
   3  -1   5      152.37      134.61      8.94 o 
   4  -1   5       48.48       49.84      2.35 o 
   5  -1   5        4.55        8.48      1.17 o 
   6  -1   5       46.22       41.48      2.64 o 
   7  -1   5       27.82       28.96      3.01 o 
   8  -1   5        0.95        7.12      3.50 o 
  -8   0   5       25.77       27.36      2.47 o 
  -7   0   5       11.19       12.81      2.43 o 
  -6   0   5        6.34        5.65      1.23 o 
  -5   0   5       79.07       76.45      3.28 o 
  -4   0   5       81.20       82.12      3.17 o 
  -3   0   5        0.05        1.04      0.60 o 
  -2   0   5      346.94      354.52     23.24 o 
  -1   0   5       12.46        9.79      0.62 o 
   0   0   5      410.43      433.83     18.58 o 
   1   0   5       83.71       74.46      1.62 o 
   2   0   5       27.59       29.16      1.36 o 
   3   0   5       91.44       98.04      3.30 o 
   4   0   5       92.10       86.11      6.34 o 
   5   0   5       15.78       20.46      1.73 o 
   6   0   5        0.13        0.13      1.14 o 
   7   0   5        3.03        4.01      1.47 o 
   8   0   5       26.35       28.92      3.07 o 
  -8   1   5       14.67       12.34      2.95 o 
  -7   1   5       26.39       29.81      2.31 o 
  -6   1   5        7.83        8.41      1.41 o 
  -5   1   5        2.21       -0.27      0.73 o 
  -4   1   5      157.66      145.15      7.11 o 
  -3   1   5      149.77      150.99      6.57 o 
  -2   1   5      190.14      170.57     12.83 o 
  -1   1   5      197.65      241.60      3.05 o 
   0   1   5      931.99      947.17     14.19 o 
   1   1   5       36.12       41.42      1.23 o 
   2   1   5       79.25       85.23      2.12 o 
   3   1   5       13.57       15.35      0.94 o 
   4   1   5      255.31      266.13      6.17 o 
   5   1   5        4.45        8.04      3.57 o 
   6   1   5       50.33       50.19      2.98 o 
   7   1   5        0.31        0.31      1.02 o 
  -8   2   5        9.12        8.20      1.63 o 
  -7   2   5        0.04        1.48      1.98 o 
  -6   2   5        1.09       -0.05      0.69 o 
  -5   2   5       46.01       49.29      2.54 o 
  -4   2   5        5.08        6.19      1.11 o 
  -3   2   5       14.52       14.31      1.08 o 
  -2   2   5       91.54       98.27      3.29 o 
  -1   2   5       44.77       44.94      1.12 o 
   0   2   5      261.16      258.85      4.42 o 
   1   2   5      411.85      433.83      8.41 o 
   2   2   5      103.33      114.67      2.78 o 
   3   2   5       17.40       16.66      1.10 o 
   4   2   5      203.37      193.95      5.15 o 
   5   2   5       14.35       11.46      2.62 o 
   6   2   5       13.67       16.00      1.81 o 
   7   2   5       35.00       38.61      5.33 o 
  -8   3   5        5.86        6.18      2.45 o 
  -7   3   5        2.83        3.36      1.13 o 
  -6   3   5       26.07       32.76      3.54 o 
  -5   3   5        4.65        5.30      1.20 o 
  -4   3   5      209.16      186.47      9.85 o 
  -3   3   5       14.95       19.87      1.82 o 
  -2   3   5      341.70      350.91      5.81 o 
  -1   3   5      594.46      606.46     10.04 o 
   0   3   5      565.46      577.03     10.08 o 
   1   3   5      213.10      220.76      4.60 o 
   2   3   5       21.82       23.51      1.33 o 
   3   3   5      133.75      133.91      3.65 o 
   4   3   5        0.77        3.35      1.95 o 
   5   3   5       22.06       21.50      1.46 o 
   6   3   5        0.01        0.66      1.82 o 
  -8   4   5        4.80        3.77      1.40 o 
  -7   4   5        4.41        7.98      1.55 o 
  -6   4   5       36.68       41.95      2.69 o 
  -5   4   5       12.70       15.81      2.60 o 
  -4   4   5        0.42        0.62      0.57 o 
  -3   4   5      136.91      139.97      3.14 o 
  -2   4   5        0.00        0.27      0.34 o 
  -1   4   5       13.56       11.52      0.95 o 
   0   4   5      514.97      503.36      9.45 o 
   1   4   5       17.56       18.88      1.40 o 
   2   4   5        1.19        1.25      0.59 o 
   3   4   5      103.36      101.77      2.89 o 
   4   4   5       43.03       46.78      2.97 o 
   5   4   5       78.60       80.36      4.36 o 
   6   4   5        1.74        0.20      1.77 o 
  -8   5   5       14.07       14.07      5.09 o 
  -7   5   5        0.38       -0.43      0.99 o 
  -6   5   5        0.03        0.51      0.90 o 
  -5   5   5       48.89       50.18      4.25 o 
  -4   5   5      225.06      226.71      5.29 o 
  -3   5   5       32.35       28.39      1.87 o 
  -2   5   5        7.02        7.00      0.66 o 
  -1   5   5        0.41        0.86      0.44 o 
   0   5   5       55.19       51.08      2.42 o 
   1   5   5        6.83        7.93      1.25 o 
   2   5   5       75.05       75.92      3.70 o 
   3   5   5        4.97        6.30      1.50 o 
   4   5   5        0.06        0.85      1.05 o 
   5   5   5        6.91       12.63      3.12 o 
  -8   6   5        1.02        0.13      1.51 o 
  -7   6   5        9.79       10.98      1.70 o 
  -6   6   5       24.95       25.78      2.27 o 
  -5   6   5        3.27        3.91      1.22 o 
  -4   6   5       59.22       65.08      2.36 o 
  -3   6   5       51.94       52.04      2.03 o 
  -2   6   5       40.44       36.23      1.39 o 
  -1   6   5        1.45        3.13      0.50 o 
   0   6   5        0.02       -0.36      0.83 o 
   1   6   5       45.28       44.69      3.60 o 
   2   6   5        1.45       -0.64      1.68 o 
   3   6   5      114.63      116.38      5.86 o 
   4   6   5        0.24        0.29      1.12 o 
  -7   7   5        0.04        0.11      0.94 o 
  -6   7   5        9.39       10.60      1.92 o 
  -5   7   5       30.94       25.11      2.18 o 
  -4   7   5        2.11        3.76      0.71 o 
  -3   7   5       66.21       68.42      2.36 o 
  -2   7   5        3.61        5.32      1.22 o 
  -1   7   5        0.21       -0.90      0.96 o 
   0   7   5       20.98       20.52      2.13 o 
   1   7   5       58.97       58.42      3.66 o 
   2   7   5        2.97        7.02      3.99 o 
   3   7   5        1.55        2.60      1.59 o 
  -7   8   5        9.78        7.73      1.66 o 
  -6   8   5        9.62       13.41      1.76 o 
  -5   8   5        3.69        3.40      1.07 o 
  -4   8   5       44.22       41.81      5.39 o 
  -3   8   5        2.97        4.03      3.49 o 
  -2   8   5       12.19       10.89      1.60 o 
  -1   8   5       64.44       59.26      3.71 o 
   0   8   5        2.49        2.95      1.39 o 
   1   8   5       10.89       12.48      2.59 o 
  -5   9   5       13.20       13.09      2.95 o 
  -4   9   5       22.77       17.23      2.26 o 
  -3   9   5        9.48        8.94      1.89 o 
  -2   9   5       32.18       33.59      2.88 o 
  -1   9   5        0.10        1.57      1.95 o 
   0   9   5       33.40       36.08      6.36 o 
   0  -9   6        9.12       11.10      2.01 o 
   1  -9   6       58.94       62.85      6.25 o 
   2  -9   6        2.51        1.35      1.18 o 
   3  -9   6        2.51        4.12      1.35 o 
   4  -9   6        2.51        7.26      2.41 o 
   5  -9   6       17.64       12.96      3.11 o 
   6  -9   6       13.42       12.77      3.28 o 
  -2  -8   6       29.57       32.15      4.57 o 
  -1  -8   6       12.72       15.05      2.64 o 
   0  -8   6        2.48        4.14      2.47 o 
   1  -8   6      108.21      102.60      4.82 o 
   2  -8   6       42.85       43.65      2.77 o 
   3  -8   6       27.89       28.03      1.61 o 
   4  -8   6       28.11       24.50      2.05 o 
   5  -8   6       68.75       70.92      4.06 o 
   6  -8   6        0.08        0.13      1.54 o 
   7  -8   6       30.97       33.39      3.40 o 
  -3  -7   6        6.32       29.48      4.29 o 
  -2  -7   6        0.42        0.15      1.39 o 
  -1  -7   6      151.38      158.04      6.44 o 
   0  -7   6       29.90       27.52      1.77 o 
   1  -7   6       49.30       46.13      1.88 o 
   2  -7   6       36.92       42.47      1.80 o 
   3  -7   6        7.93        8.33      0.93 o 
   4  -7   6        6.01        7.07      1.23 o 
   5  -7   6       22.47       23.24      2.23 o 
   6  -7   6        9.31        9.70      1.70 o 
   7  -7   6        4.31        4.03      1.56 o 
  -4  -6   6        0.02        1.18      1.52 o 
  -3  -6   6       90.51       82.34      3.97 o 
  -2  -6   6        1.11        5.57      1.15 o 
  -1  -6   6       21.70       17.74      1.03 o 
   0  -6   6      590.27      573.47     12.71 o 
   1  -6   6      319.64      323.69      7.55 o 
   2  -6   6        5.24        5.03      0.73 o 
   3  -6   6       17.02       16.00      2.27 o 
   4  -6   6       44.63       46.08      2.55 o 
   5  -6   6       50.57       49.31      3.22 o 
   6  -6   6        0.19        4.80      4.38 o 
   7  -6   6       12.91       14.66      2.21 o 
   8  -6   6        0.28        2.93      1.57 o 
  -5  -5   6       66.98       77.62      7.01 o 
  -4  -5   6       39.51       46.95      5.03 o 
  -3  -5   6       47.27       47.66      1.83 o 
  -2  -5   6       14.16       14.71      1.86 o 
  -1  -5   6        6.70        8.94      0.80 o 
   0  -5   6       26.01       24.23      1.23 o 
   1  -5   6      213.18      220.23      5.04 o 
   2  -5   6      103.89      106.71      2.77 o 
   3  -5   6        9.48        7.83      0.89 o 
   4  -5   6        1.56        1.92      2.00 o 
   5  -5   6        3.82        5.87      1.34 o 
   6  -5   6       23.46       20.48      2.15 o 
   7  -5   6        0.01        1.97      1.27 o 
   8  -5   6       21.10       23.98      5.40 o 
  -6  -4   6       10.06       13.22      3.24 o 
  -5  -4   6        0.11        0.95      1.04 o 
  -4  -4   6      111.45      110.97      6.83 o 
  -3  -4   6       56.31       50.41      1.74 o 
  -2  -4   6      354.58      331.14      6.95 o 
  -1  -4   6       21.91       22.60      0.98 o 
   0  -4   6      100.92       98.08      2.50 o 
   1  -4   6        5.56        6.46      0.83 o 
   2  -4   6        8.47       10.01      0.74 o 
   3  -4   6      468.68      438.70     22.37 o 
   4  -4   6        0.01       -0.38      0.78 o 
   5  -4   6       24.27       23.39      2.07 o 
   6  -4   6       21.57       26.36      2.28 o 
   7  -4   6       17.23       15.91      2.16 o 
   8  -4   6       48.60       43.30      3.86 o 
  -6  -3   6       11.88       14.69      3.46 o 
  -5  -3   6      149.26      148.55      6.06 o 
  -4  -3   6        7.06        4.97      2.60 o 
  -3  -3   6       14.61       14.02      1.33 o 
  -2  -3   6       23.30       24.09      1.68 o 
  -1  -3   6      141.12      145.95      4.43 o 
   0  -3   6      218.94      221.29      4.36 o 
   1  -3   6       37.10       35.85      1.17 o 
   2  -3   6       57.41       51.35      3.30 o 
   3  -3   6      280.08      301.69     15.81 o 
   4  -3   6      204.24      193.62      6.43 o 
   5  -3   6        7.93        9.41      1.47 o 
   6  -3   6        2.53        1.18      1.51 o 
   7  -3   6       59.91       62.93      4.10 o 
   8  -3   6        0.84        0.37      1.25 o 
  -7  -2   6        6.61        8.24      1.71 o 
  -6  -2   6        8.22        9.06      1.62 o 
  -5  -2   6        1.35        0.64      1.60 o 
  -4  -2   6      241.74      228.76      7.57 o 
  -3  -2   6       45.24       49.01      2.44 o 
  -2  -2   6       12.59       13.06      1.29 o 
  -1  -2   6       23.86       24.18      1.45 o 
   0  -2   6        1.15        2.70      0.63 o 
   1  -2   6      281.48      302.35      5.58 o 
   2  -2   6      730.63      764.43     18.17 o 
   3  -2   6      340.36      337.81     13.62 o 
   4  -2   6        8.47        7.48      1.23 o 
   5  -2   6       31.76       30.74      2.33 o 
   6  -2   6      383.96      365.55     13.22 o 
   7  -2   6       56.11       51.95      3.63 o 
   8  -2   6        4.38        5.76      4.62 o 
  -7  -1   6       11.90       17.83      2.26 o 
  -6  -1   6       44.73       46.45      3.22 o 
  -5  -1   6       27.68       28.57      2.18 o 
  -4  -1   6        0.17        3.39      2.34 o 
  -3  -1   6      626.09      610.67     16.27 o 
  -2  -1   6      754.79      766.75     19.13 o 
  -1  -1   6        0.90        1.39      0.35 o 
   0  -1   6       45.16       49.42      1.38 o 
   1  -1   6        0.51        0.33      0.34 o 
   2  -1   6        2.16        3.70      0.51 o 
   3  -1   6       70.41       70.16      2.92 o 
   4  -1   6       81.80       78.08      3.52 o 
   5  -1   6       36.40       36.89      2.57 o 
   6  -1   6       65.97       60.90      3.73 o 
   7  -1   6       19.78       19.00      2.14 o 
   8  -1   6       20.76       20.79      2.69 o 
  -8   0   6       15.11       14.67      2.31 o 
  -7   0   6       10.97       13.03      1.91 o 
  -6   0   6       47.07       50.91      6.15 o 
  -5   0   6        0.54        2.18      1.01 o 
  -4   0   6       32.96       33.69      2.23 o 
  -3   0   6      169.12      156.76      8.57 o 
  -2   0   6      377.17      419.93     11.03 o 
  -1   0   6      778.90      620.60    152.45 o 
   0   0   6      124.60      139.33      2.59 o 
   1   0   6       29.32       27.19      1.58 o 
   2   0   6      158.98      157.95      3.49 o 
   3   0   6      113.70      110.40      2.86 o 
   4   0   6      352.71      353.03     10.98 o 
   5   0   6      415.72      424.04     14.17 o 
   6   0   6        5.11        6.16      1.39 o 
   7   0   6        9.25       10.36      2.45 o 
  -8   1   6        0.74        1.99      1.22 o 
  -7   1   6       71.98       64.73      3.86 o 
  -6   1   6       11.16       15.33      5.63 o 
  -5   1   6       67.02       67.42      3.42 o 
  -4   1   6        3.21        2.95      1.07 o 
  -3   1   6      162.44      124.99     28.76 o 
  -2   1   6        0.02        3.25      2.58 o 
  -1   1   6      251.23      256.02     11.02 o 
   0   1   6      247.51      228.33      4.14 o 
   1   1   6       34.98       38.46      2.15 o 
   2   1   6      120.66      112.59      2.81 o 
   3   1   6      184.20      195.99      4.68 o 
   4   1   6       43.15       37.44      1.70 o 
   5   1   6        5.03        4.66      1.33 o 
   6   1   6       75.43       76.76      4.48 o 
   7   1   6        1.18       -0.02      1.08 o 
  -8   2   6       42.46       43.52      3.37 o 
  -7   2   6        4.55        6.77      1.41 o 
  -6   2   6       16.78       18.56      2.12 o 
  -5   2   6        3.14        4.98      3.02 o 
  -4   2   6       11.10       13.25      1.53 o 
  -3   2   6      186.43      176.46      5.39 o 
  -2   2   6      141.93      148.48      4.84 o 
  -1   2   6        1.20        1.69      0.69 o 
   0   2   6        1.37        3.17      1.14 o 
   1   2   6      221.54      217.93      4.71 o 
   2   2   6      307.21      309.83      6.92 o 
   3   2   6      319.17      318.86      7.62 o 
   4   2   6       95.88       96.11      3.12 o 
   5   2   6       56.62       55.55      3.26 o 
   6   2   6        7.02        7.52      1.67 o 
  -8   3   6        1.83        3.27      1.40 o 
  -7   3   6       46.76       42.01      5.40 o 
  -6   3   6       26.31       35.86      2.93 o 
  -5   3   6        0.66        1.24      1.81 o 
  -4   3   6       19.78       19.19      1.77 o 
  -3   3   6      200.82      213.52      6.85 o 
  -2   3   6       15.34       12.00      1.63 o 
  -1   3   6      359.73      357.63      6.65 o 
   0   3   6      138.74      132.43      2.99 o 
   1   3   6      172.49      172.11      5.13 o 
   2   3   6      461.30      455.21     10.16 o 
   3   3   6      213.75      206.13      5.34 o 
   4   3   6       19.83       21.06      1.65 o 
   5   3   6        9.94        9.53      1.60 o 
   6   3   6       28.62       22.44      4.24 o 
  -8   4   6        3.98        5.42      2.64 o 
  -7   4   6        5.98        6.48      1.79 o 
  -6   4   6       37.95       35.94      2.92 o 
  -5   4   6      105.29       99.51      4.36 o 
  -4   4   6       30.04       34.23      2.25 o 
  -3   4   6       35.36       37.62      2.25 o 
  -2   4   6      112.01      112.05      2.62 o 
  -1   4   6        2.76        2.96      0.96 o 
   0   4   6       16.09       18.52      1.00 o 
   1   4   6      692.53      692.29     14.80 o 
   2   4   6        0.10        3.24      1.18 o 
   3   4   6       13.06       13.23      1.11 o 
   4   4   6        3.21        0.24      0.91 o 
   5   4   6        0.13       -2.03      2.03 o 
  -8   5   6        1.36        1.93      1.37 o 
  -7   5   6        2.39        4.24      2.68 o 
  -6   5   6        4.00        6.93      1.47 o 
  -5   5   6      167.09      177.06      8.87 o 
  -4   5   6       15.19       13.06      1.89 o 
  -3   5   6        9.57        8.95      1.02 o 
  -2   5   6       73.57       72.85      2.17 o 
  -1   5   6      397.41      397.15      8.90 o 
   0   5   6      203.70      203.24      6.29 o 
   1   5   6        0.01        1.97      0.82 o 
   2   5   6      222.13      220.06      8.31 o 
   3   5   6        2.11        3.86      2.20 o 
   4   5   6       26.93       26.97      2.94 o 
  -7   6   6        1.25        1.53      1.23 o 
  -6   6   6       36.22       41.37      2.88 o 
  -5   6   6        0.01       -0.42      1.03 o 
  -4   6   6        5.38        6.68      0.82 o 
  -3   6   6      118.58      120.39      3.43 o 
  -2   6   6       68.92       66.79      2.40 o 
  -1   6   6      181.52      182.95      4.64 o 
   0   6   6       60.75       67.48      3.39 o 
   1   6   6        2.80        6.76      1.53 o 
   2   6   6        1.23        3.60      2.61 o 
   3   6   6        0.02       -0.39      1.23 o 
  -7   7   6       12.54       10.48      1.95 o 
  -6   7   6        7.98        5.40      1.54 o 
  -5   7   6       25.88       27.53      2.43 o 
  -4   7   6        1.13        0.55      0.63 o 
  -3   7   6       37.31       41.26      1.98 o 
  -2   7   6      201.54      196.20      7.49 o 
  -1   7   6        0.97        1.15      1.40 o 
   0   7   6       58.93       54.41      3.35 o 
   1   7   6       33.04       32.37      2.83 o 
   2   7   6       15.35       13.64      2.33 o 
  -6   8   6        0.01        0.53      1.90 o 
  -5   8   6        4.58        4.05      2.39 o 
  -3   8   6       76.80       71.23      3.92 o 
  -2   8   6       31.30       33.52      2.61 o 
  -1   8   6        4.45        5.59      1.57 o 
   0   8   6        5.22        8.31      1.82 o 
   1   8   6        4.75        7.34      1.88 o 
  -4   9   6       45.91       52.79      6.45 o 
  -3   9   6       12.43       11.84      3.37 o 
  -2   9   6       32.57       34.05      3.00 o 
   1  -9   7        0.32       -0.87      1.22 o 
   2  -9   7        0.31        4.44      4.02 o 
   3  -9   7       21.88       19.93      3.41 o 
   4  -9   7       10.48        8.29      2.63 o 
  -1  -8   7        6.24        8.23      2.75 o 
   0  -8   7        5.74        8.02      1.66 o 
   1  -8   7        9.21       13.19      1.70 o 
   2  -8   7       29.99       28.77      2.24 o 
   3  -8   7        2.51        1.56      0.96 o 
   4  -8   7       23.66       20.73      2.18 o 
   5  -8   7        0.05        0.70      1.16 o 
   6  -8   7        8.69        8.00      1.81 o 
  -3  -7   7        3.83       10.58      3.15 o 
  -1  -7   7        4.35        5.62      1.29 o 
   0  -7   7        1.79        4.04      2.24 o 
   1  -7   7        6.63        7.88      1.02 o 
   2  -7   7      121.79      115.32      3.71 o 
   3  -7   7       82.92       80.37      5.46 o 
   4  -7   7       35.13       36.93      2.52 o 
   5  -7   7       56.74       55.22      7.88 o 
   6  -7   7       45.52       46.64      3.62 o 
   7  -7   7        0.74       -0.18      1.25 o 
  -4  -6   7        0.19        3.65      2.37 o 
  -3  -6   7       26.71       24.23      3.77 o 
  -2  -6   7        8.79       11.82      1.40 o 
  -1  -6   7        2.84        4.00      0.72 o 
   0  -6   7        8.12        7.93      0.90 o 
   1  -6   7       61.03       58.68      2.86 o 
   2  -6   7        6.67        8.08      1.09 o 
   3  -6   7      140.39      139.51      4.00 o 
   4  -6   7       18.53       19.35      1.82 o 
   5  -6   7        2.45        2.94      1.21 o 
   6  -6   7        4.03        2.16      2.31 o 
   7  -6   7       12.93       15.01      3.48 o 
  -5  -5   7        9.83        9.35      2.98 o 
  -4  -5   7       43.78       48.71      5.18 o 
  -3  -5   7        0.61        0.28      2.57 o 
  -2  -5   7       67.75       65.94      2.21 o 
  -1  -5   7      233.70      231.20      5.70 o 
   0  -5   7       37.03       35.86      1.61 o 
   1  -5   7        7.58        7.08      0.83 o 
   2  -5   7      277.84      273.99      6.55 o 
   3  -5   7       16.44       15.55      0.98 o 
   4  -5   7       11.04       13.46      2.67 o 
   5  -5   7       23.64       23.58      2.11 o 
   6  -5   7       10.83       12.21      1.88 o 
   7  -5   7        0.06       -0.10      1.67 o 
  -5  -4   7        0.70       -0.34      1.11 o 
  -4  -4   7        9.47       10.86      2.82 o 
  -3  -4   7       17.42       23.11      1.87 o 
  -2  -4   7       84.85       77.92      2.25 o 
  -1  -4   7       61.41       59.36      1.91 o 
   0  -4   7      112.77      121.92      3.15 o 
   1  -4   7      280.04      283.98      6.32 o 
   2  -4   7        6.42        7.11      0.84 o 
   3  -4   7       47.33       44.50      1.87 o 
   4  -4   7        5.76        3.91      1.23 o 
   5  -4   7       36.77       39.72      3.97 o 
   6  -4   7       23.65       29.16      2.64 o 
   7  -4   7        5.79        4.48      3.80 o 
  -6  -3   7        3.31       -0.29      2.89 o 
  -5  -3   7       15.16       18.86      2.11 o 
  -4  -3   7       25.38       23.53      3.07 o 
  -3  -3   7       18.94       17.54      1.65 o 
  -2  -3   7      438.43      428.37     12.68 o 
  -1  -3   7       37.15       32.99      3.16 o 
   0  -3   7      338.60      319.41      6.49 o 
   1  -3   7      139.37      133.35      6.34 o 
   2  -3   7       80.07       78.15      2.17 o 
   3  -3   7       23.50       29.35      1.92 o 
   4  -3   7        0.87        2.35      1.42 o 
   5  -3   7       22.60       26.96      2.32 o 
   6  -3   7        0.67        3.27      1.32 o 
   7  -3   7       22.38       26.17      5.14 o 
  -6  -2   7        3.43        4.52      1.52 o 
  -5  -2   7        0.00        0.18      2.12 o 
  -4  -2   7       22.20       19.56      1.87 o 
  -3  -2   7        2.83        7.40      5.34 o 
  -2  -2   7        6.81       10.80      1.35 o 
  -1  -2   7      500.23      480.87     13.09 o 
   0  -2   7       24.92       25.29      1.22 o 
   1  -2   7        0.80        1.36      0.46 o 
   2  -2   7      253.54      256.72      5.56 o 
   3  -2   7      155.56      158.56      5.39 o 
   4  -2   7        6.31        6.39      1.27 o 
   5  -2   7       51.50       56.21      3.39 o 
   6  -2   7        2.65        1.06      1.19 o 
   7  -2   7        5.75        4.99      1.78 o 
  -7  -1   7        5.02        1.13      1.26 o 
  -6  -1   7       36.71       35.49      5.77 o 
  -5  -1   7        5.91        6.34      1.39 o 
  -4  -1   7      147.26      141.04     10.54 o 
  -3  -1   7       30.72       30.55      2.02 o 
  -2  -1   7      288.35      275.55      9.48 o 
  -1  -1   7      137.74      135.17      5.12 o 
   0  -1   7       87.78       85.97      2.21 o 
   1  -1   7      681.79      741.99     13.99 o 
   2  -1   7       69.11       65.48      1.94 o 
   3  -1   7        2.61        3.00      1.03 o 
   4  -1   7      177.18      173.95      6.30 o 
   5  -1   7        4.21        5.66      1.39 o 
   6  -1   7        3.03        4.17      2.18 o 
   7  -1   7        0.07        0.09      1.15 o 
  -7   0   7        1.89        3.56      2.23 o 
  -6   0   7       21.51       18.25      2.05 o 
  -5   0   7       45.51       41.14      3.90 o 
  -4   0   7      100.77      105.72      4.56 o 
  -3   0   7      162.74      163.03      5.83 o 
  -2   0   7      176.20      179.48      6.19 o 
  -1   0   7      130.24      122.00      9.93 o 
   0   0   7       33.62       31.64      1.62 o 
   1   0   7       45.32       43.25      2.27 o 
   2   0   7      109.37      102.69      2.83 o 
   3   0   7       19.76       19.83      1.20 o 
   4   0   7      193.30      183.30      6.77 o 
   5   0   7        9.14       12.23      3.00 o 
   6   0   7       15.03       15.38      4.69 o 
   7   0   7       18.30       19.77      2.59 o 
  -7   1   7        0.69       -1.05      1.20 o 
  -6   1   7       97.28       91.02      4.76 o 
  -5   1   7       14.08       13.96      1.84 o 
  -4   1   7       12.12       15.73      1.74 o 
  -3   1   7      328.56      359.42     21.71 o 
  -2   1   7       20.91       21.86      1.81 o 
  -1   1   7       24.51       33.96      2.57 o 
   0   1   7      235.47      233.28      4.53 o 
   1   1   7       12.73       11.27      0.93 o 
   2   1   7      190.26      189.24      4.67 o 
   3   1   7       33.33       29.87      2.27 o 
   4   1   7       53.39       50.51      1.99 o 
   5   1   7        0.05        0.64      1.04 o 
   6   1   7        4.52        6.04      1.67 o 
  -8   2   7        1.16        0.08      2.45 o 
  -7   2   7        5.81        7.10      1.80 o 
  -6   2   7        0.24        0.85      1.09 o 
  -5   2   7      400.62      449.57     16.05 o 
  -4   2   7        4.13        4.75      1.24 o 
  -3   2   7        0.46        0.80      0.95 o 
  -2   2   7       20.11       22.27      1.87 o 
  -1   2   7       21.17       20.80      0.80 o 
   0   2   7        6.53        4.97      0.59 o 
   1   2   7       41.21       45.18      2.34 o 
   2   2   7      224.48      212.61      5.34 o 
   3   2   7       13.43       16.30      1.19 o 
   4   2   7      101.17       92.69      5.10 o 
   5   2   7       23.56       27.58      4.32 o 
   6   2   7       21.09       28.26      4.65 o 
  -8   3   7        6.26        4.69      2.52 o 
  -7   3   7        0.90        2.19      2.36 o 
  -6   3   7        3.90        5.89      2.12 o 
  -5   3   7       12.94       18.05      2.12 o 
  -4   3   7       99.94      105.74      4.80 o 
  -3   3   7       30.80       33.05      2.34 o 
  -2   3   7       39.06       44.32      3.49 o 
  -1   3   7       23.86       22.66      1.65 o 
   0   3   7      123.46      121.38      3.08 o 
   1   3   7       25.73       24.41      1.82 o 
   2   3   7        6.20        8.30      1.15 o 
   3   3   7       60.23       64.26      2.42 o 
   4   3   7       16.64       16.11      1.39 o 
   5   3   7        1.53        1.97      1.83 o 
  -7   4   7       67.26       66.82      4.61 o 
  -6   4   7       46.24       49.91      7.48 o 
  -5   4   7        1.27        2.11      1.28 o 
  -4   4   7        0.99        2.63      1.16 o 
  -3   4   7       13.19       14.72      1.64 o 
  -2   4   7       64.34       60.36      1.80 o 
  -1   4   7        9.62        9.11      1.66 o 
   0   4   7      326.83      306.28      7.13 o 
   1   4   7       13.49       15.79      1.54 o 
   2   4   7        0.08        1.79      0.85 o 
   3   4   7       12.00       13.41      2.18 o 
   4   4   7      106.46      118.78      5.98 o 
   5   4   7        0.82        2.05      2.19 o 
  -7   5   7       14.15       18.86      2.36 o 
  -6   5   7       17.41       19.66      2.56 o 
  -5   5   7        0.62        2.69      1.26 o 
  -4   5   7       62.88       65.55      3.71 o 
  -3   5   7       14.92       14.67      1.73 o 
  -2   5   7        1.29        2.61      1.58 o 
  -1   5   7       75.37       68.78      3.01 o 
   0   5   7       16.23       14.87      1.77 o 
   1   5   7       24.44       22.26      1.34 o 
   2   5   7       35.81       35.48      2.77 o 
   3   5   7       13.58       12.48      3.45 o 
   4   5   7       15.29       22.28      3.86 o 
  -7   6   7       10.21       12.06      2.19 o 
  -6   6   7        3.74        4.34      2.56 o 
  -5   6   7        0.00        1.49      1.19 o 
  -4   6   7        6.91        8.67      1.58 o 
  -3   6   7      116.85      116.19      4.91 o 
  -2   6   7       63.11       55.26      2.14 o 
  -1   6   7       26.17       21.27      1.35 o 
   0   6   7       78.22       81.02      4.04 o 
   1   6   7        5.70        7.40      1.75 o 
   2   6   7       54.29       58.57      4.05 o 
   3   6   7       10.60       10.87      2.45 o 
  -6   7   7        2.57        3.10      1.54 o 
  -5   7   7        3.04        3.16      1.39 o 
  -4   7   7       19.76       22.46      2.60 o 
  -3   7   7        1.03       -0.77      1.85 o 
  -2   7   7        2.34        2.47      1.60 o 
  -1   7   7        0.04        1.21      1.08 o 
   0   7   7        0.18       -0.11      0.99 o 
   1   7   7        0.09        0.27      1.18 o 
  -5   8   7        6.50        8.35      3.09 o 
  -4   8   7       78.98       67.61      6.84 o 
  -3   8   7        8.44        9.75      3.13 o 
  -2   8   7       14.26       10.97      3.31 o 
  -1   8   7        5.58        8.19      1.76 o 
   0  -8   8        6.96       11.16      2.83 o 
   1  -8   8       41.86       35.09      2.70 o 
   2  -8   8        0.49        1.55      1.05 o 
   3  -8   8       34.80       36.75      2.71 o 
   4  -8   8        0.22        0.29      0.98 o 
   5  -8   8       20.65       21.56      2.44 o 
  -2  -7   8       13.42       14.12      3.25 o 
  -1  -7   8        0.03        2.66      2.00 o 
   0  -7   8       63.33       61.80      3.24 o 
   1  -7   8        1.10        0.78      0.79 o 
   2  -7   8        0.00       -0.22      0.69 o 
   3  -7   8        0.55        0.71      1.00 o 
   4  -7   8       41.12       37.87      2.96 o 
   5  -7   8        9.21       10.20      1.80 o 
   6  -7   8        0.83       -0.68      1.22 o 
  -3  -6   8        1.43        1.16      1.96 o 
  -2  -6   8        8.88        7.82      2.62 o 
  -1  -6   8       25.88       26.13      2.18 o 
   0  -6   8       33.58       30.48      1.65 o 
   1  -6   8      135.33      133.98      4.12 o 
   2  -6   8       17.19       14.01      1.56 o 
   3  -6   8        1.08        0.70      1.77 o 
   4  -6   8      127.77      131.37      5.71 o 
   5  -6   8        0.16        0.06      0.98 o 
   6  -6   8       38.39       36.37      3.32 o 
  -4  -5   8       15.02       12.30      3.13 o 
  -3  -5   8        0.10        2.45      1.04 o 
  -2  -5   8        4.69        6.42      2.27 o 
  -1  -5   8       67.74       70.12      3.39 o 
   0  -5   8       27.81       26.05      1.37 o 
   1  -5   8       29.15       27.57      1.42 o 
   2  -5   8        4.94        7.00      0.94 o 
   3  -5   8      213.08      201.03      5.20 o 
   4  -5   8       12.39       13.79      1.78 o 
   5  -5   8        4.53        6.10      2.13 o 
   6  -5   8       18.24       18.08      2.34 o 
   7  -5   8        3.79        5.71      1.93 o 
  -5  -4   8        1.01       -0.12      1.68 o 
  -4  -4   8        0.76        6.89      3.20 o 
  -3  -4   8      156.88      140.98      5.87 o 
  -2  -4   8        7.63       10.62      2.41 o 
  -1  -4   8        8.64       10.02      1.99 o 
   0  -4   8        8.13       11.38      0.94 o 
   1  -4   8       43.26       44.95      1.90 o 
   2  -4   8       28.49       27.45      1.43 o 
   3  -4   8       88.28       83.59      4.12 o 
   4  -4   8      117.48      141.93     21.63 o 
   5  -4   8       14.35       18.00      2.17 o 
   6  -4   8        0.31        2.26      2.76 o 
   7  -4   8        2.76        2.56      1.60 o 
  -5  -3   8       16.72       19.54      2.14 o 
  -4  -3   8       37.93       38.65      2.74 o 
  -3  -3   8       11.42       15.00      1.60 o 
  -2  -3   8       53.37       58.72      3.13 o 
  -1  -3   8        1.87        1.04      0.88 o 
   0  -3   8        1.45        1.90      0.45 o 
   1  -3   8       85.73       84.17      2.67 o 
   2  -3   8        3.48        6.05      0.89 o 
   3  -3   8       12.98       13.39      1.88 o 
   4  -3   8       65.37       59.08     11.76 o 
   5  -3   8       59.97       61.83      4.46 o 
   6  -3   8        9.95       12.73      2.12 o 
   7  -3   8        4.52        3.28      1.69 o 
  -6  -2   8        3.13        5.08      2.66 o 
  -5  -2   8       49.24       39.09      4.46 o 
  -4  -2   8       49.58       49.81      3.10 o 
  -3  -2   8      138.62      135.05      5.43 o 
  -2  -2   8        2.35       -0.12      0.79 o 
  -1  -2   8       32.90       30.41      2.08 o 
   0  -2   8      109.46      103.27      2.83 o 
   1  -2   8       36.40       37.46      1.45 o 
   2  -2   8       95.07       84.66      2.41 o 
   3  -2   8       36.37       34.90      2.04 o 
   4  -2   8       15.56       16.16      3.90 o 
   5  -2   8       28.33       31.53      2.64 o 
   6  -2   8      128.00      118.25      6.39 o 
   7  -2   8        2.60        3.63      1.76 o 
  -6  -1   8        4.09        8.67      1.77 o 
  -5  -1   8        0.05       -0.37      1.51 o 
  -4  -1   8        0.32        0.75      0.99 o 
  -3  -1   8       60.76       57.46      3.19 o 
  -2  -1   8        4.80        4.06      2.00 o 
  -1  -1   8      115.43      109.98      4.09 o 
   0  -1   8       88.22       75.74      3.91 o 
   1  -1   8      208.73      210.47      5.74 o 
   2  -1   8       76.18       67.10      2.32 o 
   3  -1   8       16.16       16.29      1.05 o 
   4  -1   8       56.17       58.51      3.28 o 
   5  -1   8      116.68      106.38      5.39 o 
   6  -1   8        3.41        3.37      1.53 o 
  -7   0   8       31.99       33.47      5.61 o 
  -6   0   8       26.66       23.66      2.48 o 
  -5   0   8       11.17       11.43      1.78 o 
  -4   0   8       24.32       28.66      2.42 o 
  -3   0   8       46.01       46.24      2.83 o 
  -2   0   8       43.80       45.30      4.42 o 
  -1   0   8      352.38      357.10     11.18 o 
   0   0   8      574.33      554.04     13.75 o 
   1   0   8       13.81       13.78      1.49 o 
   2   0   8       22.62       21.88      1.20 o 
   3   0   8       10.40        9.50      1.24 o 
   4   0   8       36.98       33.38      2.48 o 
   5   0   8        9.81       10.18      1.81 o 
   6   0   8       15.59       18.78      2.51 o 
  -7   1   8        2.63        0.57      1.28 o 
  -6   1   8        4.37        5.82      3.41 o 
  -5   1   8        0.06        1.21      1.15 o 
  -4   1   8       78.73       73.94      3.86 o 
  -3   1   8       14.20       14.45      2.62 o 
  -2   1   8        0.91        2.57      1.44 o 
  -1   1   8       19.66       21.10      1.79 o 
   0   1   8      621.83      580.41     13.36 o 
   1   1   8       95.66       97.87      2.75 o 
   2   1   8        0.46        1.81      0.78 o 
   3   1   8        2.08        3.53      1.20 o 
   4   1   8        6.63        5.62      1.45 o 
   5   1   8       24.02       26.60      2.60 o 
   6   1   8        0.65        1.27      1.40 o 
  -7   2   8       12.88       13.22      3.58 o 
  -6   2   8        6.56        7.48      1.72 o 
  -5   2   8        5.65        8.75      1.89 o 
  -4   2   8      103.76      108.40      5.14 o 
  -3   2   8       51.03       55.81      5.28 o 
  -2   2   8        9.25        9.43      2.24 o 
  -1   2   8       79.10       83.09      3.88 o 
   0   2   8        2.66        3.71      0.93 o 
   1   2   8        2.95        3.49      0.86 o 
   2   2   8      240.18      240.55      6.35 o 
   3   2   8        0.07        0.57      0.81 o 
   4   2   8       32.76       31.04      2.52 o 
   5   2   8        0.37        1.40      1.24 o 
  -7   3   8       19.37       25.38      6.08 o 
  -6   3   8        0.16        5.15      3.81 o 
  -5   3   8       68.28       70.55      4.25 o 
  -4   3   8       16.89       17.46      2.07 o 
  -3   3   8       11.76       12.37      1.64 o 
  -2   3   8      107.66      105.13      4.71 o 
  -1   3   8        2.23        4.35      1.17 o 
   0   3   8        0.32        0.31      0.64 o 
   1   3   8        7.84        8.80      1.03 o 
   2   3   8       19.16       18.54      1.28 o 
   3   3   8       77.42       74.79      3.13 o 
   4   3   8        0.21       -0.82      1.06 o 
   5   3   8        1.44       -0.79      1.86 o 
  -7   4   8        9.52        8.86      2.18 o 
  -6   4   8        3.19        5.92      1.77 o 
  -5   4   8       46.54       51.03      3.66 o 
  -4   4   8        8.26        6.64      1.46 o 
  -3   4   8        0.92        1.81      1.83 o 
  -2   4   8       55.16       58.72      3.24 o 
  -1   4   8        7.92        8.39      0.79 o 
   0   4   8      170.60      161.90      4.51 o 
   1   4   8       66.03       60.81      2.48 o 
   2   4   8      139.65      137.32      4.46 o 
   3   4   8        6.86        8.74      1.52 o 
   4   4   8        4.66        6.73      2.23 o 
  -7   5   8        6.01        4.63      2.36 o 
  -6   5   8        0.07       -1.66      1.66 o 
  -5   5   8        0.04       -0.64      1.10 o 
  -4   5   8       93.63       93.44      4.98 o 
  -3   5   8       14.58       12.69      2.10 o 
  -2   5   8       21.47       19.56      1.97 o 
  -1   5   8        2.91        3.84      1.24 o 
   0   5   8        2.42        4.56      0.80 o 
   1   5   8        0.08        1.20      1.04 o 
   2   5   8       55.58       49.24      3.55 o 
   3   5   8        4.14        3.15      1.74 o 
  -6   6   8        0.39        2.65      1.55 o 
  -5   6   8        0.68        1.77      1.31 o 
  -4   6   8        0.27        0.84      1.41 o 
  -3   6   8       56.37       52.79      3.23 o 
  -2   6   8      182.58      153.32      6.36 o 
  -1   6   8        2.68        6.74      5.09 o 
   0   6   8        0.32        0.17      0.91 o 
   1   6   8       19.77       23.37      2.51 o 
   2   6   8        1.35        2.45      1.66 o 
  -5   7   8        6.43        6.02      2.98 o 
  -3   7   8        5.95        6.66      2.75 o 
  -2   7   8       20.38       21.96      4.11 o 
  -1   7   8       29.45       31.12      4.80 o 
   0   7   8        2.52        3.50      2.54 o 
  -1  -7   9        0.01        1.20      1.92 o 
   0  -7   9       13.26        9.34      2.62 o 
   1  -7   9       10.44        9.55      1.54 o 
   2  -7   9        1.30        0.30      0.88 o 
   3  -7   9       86.90       87.11      4.40 o 
   4  -7   9        6.43        7.21      2.96 o 
   5  -7   9        0.01        0.38      1.21 o 
  -2  -6   9        9.93       14.03      3.24 o 
  -1  -6   9        0.05        0.13      0.93 o 
   0  -6   9        6.90        6.37      1.32 o 
   1  -6   9        1.82        2.16      1.07 o 
   2  -6   9       17.71       18.92      2.37 o 
   3  -6   9        3.84        5.23      1.36 o 
   4  -6   9       20.90       20.28      2.33 o 
   5  -6   9        9.28       10.02      2.01 o 
  -3  -5   9        0.00        1.57      1.21 o 
  -2  -5   9        5.40        6.14      2.39 o 
  -1  -5   9       91.48       91.37      4.61 o 
   0  -5   9        1.73        2.27      1.04 o 
   1  -5   9       78.54       73.74      2.84 o 
   2  -5   9      209.80      201.64      5.66 o 
   3  -5   9       45.51       44.80      4.25 o 
   4  -5   9       10.38       14.38      3.02 o 
   5  -5   9        1.18        2.71      1.27 o 
   6  -5   9       60.46       57.88      4.44 o 
  -4  -4   9        5.55       12.58      4.09 o 
  -3  -4   9       33.37       30.55      2.72 o 
  -2  -4   9      104.93      104.72      9.21 o 
  -1  -4   9       18.88       20.77      1.92 o 
   0  -4   9        8.04        8.83      1.85 o 
   1  -4   9       57.44       49.23      2.26 o 
   2  -4   9        6.73        6.86      0.88 o 
   3  -4   9        2.93        1.56      0.99 o 
   4  -4   9        2.00        0.96      0.91 o 
   5  -4   9        0.17        0.21      1.04 o 
   6  -4   9        0.24        1.22      1.35 o 
  -5  -3   9        7.21        7.92      1.81 o 
  -4  -3   9        1.30        0.15      0.93 o 
  -3  -3   9        0.42        3.02      3.78 o 
  -2  -3   9       88.23       88.01      4.34 o 
  -1  -3   9      257.56      251.74     11.67 o 
   0  -3   9      104.92      106.04      8.52 o 
   1  -3   9       26.65       28.89      3.82 o 
   2  -3   9      136.32      135.67      6.06 o 
   3  -3   9        9.14       12.88      3.63 o 
   4  -3   9       96.08       96.56      4.66 o 
   5  -3   9       14.31       14.09      2.00 o 
   6  -3   9        2.24        1.35      1.37 o 
  -5  -2   9        0.37        2.22      1.37 o 
  -4  -2   9        0.00       -1.22      1.22 o 
  -3  -2   9       12.18       14.19      4.43 o 
  -2  -2   9        0.01        0.25      0.89 o 
  -1  -2   9        2.54        0.78      0.90 o 
   0  -2   9       55.03       58.51      3.08 o 
   1  -2   9       10.41        9.46      1.29 o 
   2  -2   9        4.26        3.76      1.52 o 
   3  -2   9        0.58        0.87      0.57 o 
   4  -2   9        6.26        6.06      1.45 o 
   5  -2   9        4.75        3.69      1.48 o 
   6  -2   9        3.01        9.53      2.05 o 
  -6  -1   9       10.22       10.91      2.07 o 
  -5  -1   9       37.15       33.76      5.10 o 
  -4  -1   9        5.10        4.69      2.58 o 
  -3  -1   9      102.49      103.96      5.03 o 
  -2  -1   9      139.57      143.14      6.12 o 
  -1  -1   9       14.80       16.23      1.80 o 
   0  -1   9       28.21       23.27      1.97 o 
   1  -1   9       78.22       85.94      3.90 o 
   2  -1   9      140.03      131.91      4.36 o 
   3  -1   9        1.33       -0.08      0.61 o 
   4  -1   9       48.90       51.51      3.38 o 
   5  -1   9       44.16       46.26      3.33 o 
   6  -1   9        3.76        6.15      2.37 o 
  -6   0   9        4.95        9.27      1.98 o 
  -5   0   9       15.48       16.84      2.24 o 
  -4   0   9       23.45       18.93      2.09 o 
  -3   0   9        0.56        0.75      0.98 o 
  -2   0   9       24.92       29.25      2.42 o 
  -1   0   9       37.60       43.56      2.94 o 
   0   0   9       16.19       19.87      1.93 o 
   1   0   9        2.95        2.98      1.47 o 
   2   0   9       29.36       31.90      1.58 o 
   3   0   9      207.59      211.91      6.02 o 
   4   0   9       17.33       24.24      5.09 o 
   5   0   9        1.00        0.21      1.14 o 
  -6   1   9       28.78       21.64      3.88 o 
  -5   1   9      111.96      110.08      6.04 o 
  -4   1   9       54.09       53.76      3.57 o 
  -3   1   9       75.62       78.52      4.45 o 
  -2   1   9      141.32      135.05      5.96 o 
  -1   1   9        1.18        1.73      1.14 o 
   0   1   9        9.96        8.28      1.83 o 
   1   1   9       76.11       67.43      2.26 o 
   2   1   9        1.73        0.73      0.72 o 
   3   1   9       13.15       10.50      1.25 o 
   4   1   9       75.99       83.23      4.55 o 
   5   1   9        0.20       -0.47      1.25 o 
  -6   2   9        0.39        1.36      1.44 o 
  -5   2   9       35.79       36.64      3.20 o 
  -4   2   9       42.64       45.60      3.50 o 
  -3   2   9        6.17       13.75      2.80 o 
  -2   2   9      110.34      111.93      5.33 o 
  -1   2   9       66.45       62.45      4.35 o 
   0   2   9        2.13        5.94      1.27 o 
   1   2   9       44.23       46.46      2.06 o 
   2   2   9       38.00       40.35      1.94 o 
   3   2   9        3.97        5.29      1.06 o 
   4   2   9       39.94       42.72      3.29 o 
  -6   3   9       75.97       74.50      5.02 o 
  -5   3   9       15.01       15.98      2.71 o 
  -4   3   9        2.23        0.13      1.41 o 
  -3   3   9       86.96       94.23     10.89 o 
  -2   3   9      112.45      111.06      5.31 o 
  -1   3   9        9.00       10.71      2.32 o 
   0   3   9       13.68       12.96      1.75 o 
   1   3   9        0.09        0.05      0.88 o 
   2   3   9       36.18       37.44      1.96 o 
   3   3   9        5.43        5.06      1.01 o 
   4   3   9        0.54        1.06      1.85 o 
  -6   4   9        0.05        0.87      1.49 o 
  -5   4   9        1.37        1.84      1.45 o 
  -4   4   9        9.75        8.29      1.71 o 
  -3   4   9        1.80        2.90      1.34 o 
  -2   4   9       28.87       33.80      2.73 o 
  -1   4   9       25.70       29.16      2.34 o 
   0   4   9        6.37        6.31      1.46 o 
   1   4   9       15.18       13.88      1.37 o 
   2   4   9       41.00       48.72     10.79 o 
   3   4   9       18.00       20.86      3.35 o 
  -6   5   9        2.44        3.93      1.72 o 
  -5   5   9       12.18       13.67      2.21 o 
  -4   5   9        7.37        2.57      1.45 o 
  -3   5   9       20.08       22.69      5.42 o 
  -2   5   9        9.15       13.13      1.85 o 
  -1   5   9       13.22       11.02      1.76 o 
   0   5   9      102.88      106.03      4.96 o 
   1   5   9        0.23        0.33      1.76 o 
   2   5   9        2.94        1.32      1.28 o 
  -5   6   9        0.36        0.78      2.04 o 
  -4   6   9        0.29        1.51      1.34 o 
  -3   6   9        0.28        1.08      1.13 o 
  -2   6   9        8.85       10.90      3.36 o 
  -1   6   9        1.52        2.86      2.40 o 
   0   6   9        6.83        9.13      3.12 o 
   2  -7  10        5.91        9.84      2.61 o 
  -1  -6  10       13.65       18.45      2.29 o 
   0  -6  10       52.88       54.39      3.83 o 
   1  -6  10        0.73        2.09      1.51 o 
   2  -6  10        4.86        7.99      2.11 o 
   3  -6  10        0.65        1.72      1.94 o 
   4  -6  10       15.53       19.49      2.47 o 
  -2  -5  10        4.43        3.72      1.43 o 
  -1  -5  10        6.47       11.47      3.15 o 
   0  -5  10       11.51       12.63      1.90 o 
   1  -5  10        1.16        2.22      1.18 o 
   2  -5  10        0.75        3.15      1.98 o 
   3  -5  10       66.71       65.43      3.59 o 
   4  -5  10        5.95       10.73      1.95 o 
   5  -5  10        9.61        9.15      2.04 o 
  -3  -4  10        2.61        0.11      0.97 o 
  -2  -4  10      100.41      107.42      5.58 o 
  -1  -4  10        1.12        1.74      1.22 o 
   0  -4  10       19.82       21.76      2.15 o 
   1  -4  10       72.77       79.12      4.10 o 
   2  -4  10        0.09        0.65      1.14 o 
   3  -4  10        0.00        0.34      1.05 o 
   4  -4  10       85.36       80.49      4.52 o 
   5  -4  10        5.50       10.43      2.00 o 
  -4  -3  10        9.31       11.26      2.03 o 
  -3  -3  10        7.69        7.08      1.56 o 
  -2  -3  10        0.77        2.54      1.31 o 
  -1  -3  10       46.09       46.33      8.90 o 
   0  -3  10       73.49       68.88      3.79 o 
   1  -3  10        1.29        2.30      1.17 o 
   2  -3  10        4.58        2.82      0.99 o 
   3  -3  10        6.15        9.12      1.42 o 
   4  -3  10        0.27        1.24      1.11 o 
   5  -3  10       35.53       35.52      3.17 o 
  -4  -2  10        0.08        0.34      1.15 o 
  -3  -2  10       65.77       70.18      4.26 o 
  -2  -2  10        4.45        5.12      1.99 o 
  -1  -2  10        0.11       -0.19      0.93 o 
   0  -2  10      169.38      163.09      6.78 o 
   1  -2  10       15.63       16.19      2.93 o 
   2  -2  10      147.96      145.86      6.13 o 
   3  -2  10        0.76        0.64      0.99 o 
   4  -2  10        7.51       10.24      1.81 o 
   5  -2  10        0.01        1.38      1.34 o 
  -5  -1  10       14.95       19.13      6.26 o 
  -4  -1  10       26.13       30.43      5.22 o 
  -3  -1  10        3.18        5.20      2.00 o 
  -2  -1  10       12.82       18.45      2.24 o 
  -1  -1  10       24.70       24.67      2.38 o 
   0  -1  10       11.00       17.98      4.37 o 
   1  -1  10       21.42       24.68      5.73 o 
   2  -1  10        2.00        2.63      1.14 o 
   3  -1  10       22.61       22.82      2.35 o 
   4  -1  10       12.15       15.09      4.40 o 
   5  -1  10       10.46        8.06      1.97 o 
  -5   0  10        3.29        4.05      1.67 o 
  -4   0  10       37.38       42.13      3.43 o 
  -3   0  10        0.42        1.78      1.33 o 
  -2   0  10       77.31       82.12      4.53 o 
  -1   0  10       13.46       15.12      2.06 o 
   0   0  10      204.11      213.55      8.71 o 
   1   0  10        5.21        2.38      1.22 o 
   2   0  10       10.70       10.29      3.20 o 
   3   0  10       59.14       59.96      8.02 o 
   4   0  10        0.00       -0.30      1.11 o 
   5   0  10        1.65        6.59      2.32 o 
  -5   1  10        6.47        9.87      2.13 o 
  -4   1  10       13.28       18.59      2.30 o 
  -3   1  10        0.16        1.39      1.21 o 
  -2   1  10        6.80        9.01      1.79 o 
  -1   1  10        0.51       -0.40      1.07 o 
   0   1  10       32.68       31.03      3.33 o 
   1   1  10      136.41      135.21      6.16 o 
   2   1  10       20.28       16.58      1.72 o 
   3   1  10       17.57       18.14      2.82 o 
   4   1  10       28.20       32.77      4.68 o 
  -5   2  10        2.97        2.13      1.49 o 
  -4   2  10       77.03       81.03      5.23 o 
  -3   2  10        3.07        5.32      2.27 o 
  -2   2  10       10.10       14.72      3.44 o 
  -1   2  10       75.30       64.43      6.81 o 
   0   2  10        0.48        0.88      1.23 o 
   1   2  10        4.73        1.98      1.14 o 
   2   2  10      109.15      110.59      5.60 o 
   3   2  10        2.33        1.69      1.06 o 
  -5   3  10        5.14        9.37      2.22 o 
  -4   3  10       15.35       15.70      3.16 o 
  -3   3  10       79.68       77.98      4.87 o 
  -2   3  10        0.19        0.70      1.99 o 
  -1   3  10       25.02       24.74      2.58 o 
   0   3  10       11.77        9.83      1.70 o 
   1   3  10        5.63        7.26      1.61 o 
   2   3  10        2.64        5.22      2.00 o 
  -5   4  10        9.39        9.89      2.25 o 
  -4   4  10       47.04       48.24      3.96 o 
  -3   4  10        1.09        0.09      1.02 o 
  -2   4  10       18.09       15.16      2.22 o 
  -1   4  10        0.06       -0.63      1.20 o 
   0   4  10       29.59       26.63      2.48 o 
   1   4  10        8.31       12.08      2.70 o 
   2   4  10        3.27        2.83      2.39 o 
  -4   5  10       21.15       21.11      2.66 o 
  -3   5  10       23.06       27.86      2.71 o 
  -2   5  10        3.22        4.09      1.55 o 
  -1   5  10        2.11        0.82      1.08 o 
   0   5  10       13.64       16.49      4.08 o 
  -1  -5  11        0.68        2.22      1.45 o 
   0  -5  11        4.61        6.05      3.24 o 
   1  -5  11        0.01       -1.34      1.77 o 
   3  -5  11        0.67       -2.06      2.18 o 
  -2  -4  11        0.95        0.13      1.12 o 
  -1  -4  11        0.15        1.12      1.72 o 
   0  -4  11        5.60        3.92      1.49 o 
   1  -4  11       51.57       51.13      3.47 o 
   2  -4  11       11.14        7.75      2.23 o 
   3  -4  11        3.45        6.99      2.57 o 
   4  -4  11        8.19       12.64      3.26 o 
  -3  -3  11        0.06        0.27      1.23 o 
  -2  -3  11        0.13        0.23      1.14 o 
  -1  -3  11       25.61       24.82      2.62 o 
   0  -3  11       43.96       42.18      3.75 o 
   1  -3  11       31.64       39.41      9.24 o 
   2  -3  11        8.66        8.71      2.28 o 
   3  -3  11        6.88        9.07      2.34 o 
  -3  -2  11        8.16        8.35      2.23 o 
  -2  -2  11        2.54        2.32      1.38 o 
  -1  -2  11        0.84        6.91      2.98 o 
   0  -2  11       25.73       27.00      2.61 o 
   1  -2  11       45.65       47.70      3.28 o 
   2  -2  11        0.17        1.63      1.59 o 
   3  -2  11        0.15        2.86      2.06 o 
   4  -2  11       14.22       16.19      2.92 o 
  -4  -1  11       11.58       10.14      2.15 o 
  -3  -1  11        0.75        1.97      1.43 o 
  -2  -1  11        3.34        3.84      2.48 o 
  -1  -1  11        3.54        6.82      2.81 o 
   0  -1  11        0.81       -0.64      1.12 o 
   1  -1  11        1.80       -0.35      1.34 o 
   2  -1  11       20.26        9.94      2.39 o 
   3  -1  11        3.98        3.36      2.28 o 
   4  -1  11        0.01       -2.06      2.14 o 
  -4   0  11        2.56        3.94      1.70 o 
  -3   0  11        8.04       10.93      2.13 o 
  -2   0  11        2.56        2.48      1.36 o 
  -1   0  11        5.30        8.20      2.76 o 
   0   0  11        2.49        2.79      2.02 o 
   1   0  11        0.05       -1.15      1.22 o 
   2   0  11        0.68        0.62      2.44 o 
   3   0  11       36.00       44.26      5.42 o 
  -4   1  11        1.59        0.99      1.54 o 
  -3   1  11        9.24        9.74      2.74 o 
  -2   1  11       39.27       41.46      3.65 o 
  -1   1  11        2.12        4.84      2.52 o 
   0   1  11       23.54       24.34      2.63 o 
   1   1  11        7.42        4.79      4.12 o 
   2   1  11       35.84       32.34      4.33 o 
   3   1  11        9.79        9.53      3.05 o 
  -4   2  11        0.10        0.47      2.05 o 
  -3   2  11       32.61       36.30      3.62 o 
  -2   2  11       37.21       33.46      3.21 o 
  -1   2  11       11.39       21.04      4.22 o 
   0   2  11        9.06       11.77      2.42 o 
   1   2  11        1.14        1.46      1.67 o 
   2   2  11        9.50       10.38      2.71 o 
  -4   3  11        1.30       -0.52      1.37 o 
  -3   3  11       19.64       18.98      2.72 o 
  -2   3  11       64.76       72.11      4.97 o 
  -1   3  11        4.92        4.50      1.56 o 
   0   3  11        7.07        8.65      1.66 o 
   1   3  11       14.73       16.28      2.43 o 
  -3   4  11        1.82        0.94      1.45 o 
  -2   4  11        3.77        4.44      1.67 o 
  -1   4  11       20.15       20.29      2.76 o 
   0   4  11        6.70        8.05      1.98 o 
   0  -3  12       54.97       54.71      4.14 o 
   1  -3  12        0.03       -0.55      1.89 o 
   2  -3  12       24.52       33.91      4.83 o 
  -1  -2  12        0.98       -0.85      1.33 o 
   0  -2  12        1.58        2.15      2.12 o 
   1  -2  12       23.15       31.12      3.70 o 
   2  -2  12        7.98       14.39      3.37 o 
  -2  -1  12        0.08        2.23      1.97 o 
  -1  -1  12       54.45       57.67      4.41 o 
   0  -1  12        5.27        1.69      1.77 o 
   1  -1  12        7.31       10.72      2.94 o 
   2  -1  12       18.49       20.40      3.83 o 
  -2   0  12       13.87       19.91      2.82 o 
  -1   0  12        1.78        6.28      5.75 o 
   0   0  12        0.25        0.71      1.28 o 
   1   0  12        1.24        0.66      1.26 o 
  -2   1  12       27.73       32.01      3.68 o 
  -1   1  12        4.63        6.61      2.96 o 
   0   1  12        8.98       10.11      2.80 o 
   1   1  12        0.01        2.10      2.09 o 
  -1   2  12        6.02        5.23      2.23 o 
                                                 
